# Supplementary material for: Pathogenicity of Mediator Complex Subunit 27 (MED27) in a Neurodevelopmental Disorder with Cerebellar Atrophy
Source: Adv Sci (Weinh). 2025 Sep 29;12(48):e05535. doi: 10.1002/advs.202505535 (PMC12752580; doi:10.1002/advs.202505535)
Supplement: Supplementary file 4 — Supplemental Table 2 [file ADVS-12-e05535-s005.xlsx]

## Sheet: 1. WT interactions
PROTID	GENE	preyFreq	preyAvg_AvgCounts	preySD_AvgCounts	MED27_AVG_SPC	MED27_FC_A	MED27_FC_B	MED27_SP	MED27_iREF	IP_WT	IP_SFB	Location in the nucleus(Y/N)
KRT34	KRT34	1	1144	0	1144	1237.5	1237.5	1	0	1144	0	N
PRKCQ	PRKCQ	1	1089	0	1089	1178.06	1178.06	1	0	1089	0	N
KRT32	KRT32	1	1052	0	1052	1138.06	1138.06	1	0	1052	0	N
KRT75	KRT75	1	666	0	666	720.85	720.85	1	0	666	0	N
KRT35	KRT35	1	572	0	572	619.25	619.25	1	0	572	0	N
KRT33B	KRT33B	1	419	0	419	453.88	453.88	1	0	419	0	N
KRT85	KRT85	1	354	0	354	383.62	383.62	1	0	354	0	N
PLIN2	PLIN2	1	280	0	280	303.64	303.64	1	0	280	0	N
GPSM2	GPSM2	1	167	0	167	181.5	181.5	1	0	167	0	N
RIMS3	RIMS3	1	167	0	167	181.5	181.5	1	0	167	0	N
ELL2	ELL2	1	146	0	146	158.81	158.81	1	0	146	0	Y
PLEKHA6	PLEKHA6	1	134	0	134	145.84	145.84	1	0	134	0	N
PNPLA7	PNPLA7	1	120	0	120	130.7	130.7	1	0	120	0	N
DCAF5	DCAF5	1	119	0	119	129.62	129.62	1	0	119	0	Y
TEX2	TEX2	1	97	0	97	105.84	105.84	1	0	97	0	N
DHPS	DHPS	1	93	0	93	101.52	101.52	1	0	93	0	N
MEDAG	MEDAG	1	82	0	82	89.63	89.63	1	0	82	0	N
SCAMP1	SCAMP1	1	80	0	80	87.47	87.47	1	0	80	0	N
CEP57	CEP57	1	78	0	78	85.31	85.31	1	0	78	0	Y
TTC13	TTC13	1	75	0	75	82.06	82.06	1	0	75	0	Y
CDK6	CDK6	1	67	0	67	73.42	73.42	1	0	67	0	Y
RHOD	RHOD	1	65	0	65	71.26	71.26	1	0	65	0	N
HID1	HID1	1	59	0	59	64.77	64.77	1	0	59	0	N
DDIT3	DDIT3	1	58	0	58	63.69	63.69	1	0	58	0	Y
TYW1B;TYW1	TYW1B;TYW1	1	58	0	58	63.69	63.69	1	0	58	0	Y
NUS1	NUS1	1	55	0	55	60.45	60.45	1	0	55	0	N
ZNF366	ZNF366	1	52	0	52	57.2	57.2	1	0	52	0	Y
ECD	ECD	1	48	0	48	52.88	52.88	1	0	48	0	Y
SEL1L	SEL1L	1	47	0	47	51.8	51.8	1	0	47	0	N
STARD7	STARD7	1	45	0	45	49.64	49.64	1	0	45	0	N
PKD2	PKD2	1	42	0	42	46.4	46.4	1	0	42	0	N
KRT83	KRT83	1	893	0	893	45.43	45.43	1	0	893	20	N
RIC1	RIC1	1	37	0	37	40.99	40.99	1	0	37	0	N
KANSL1	KANSL1	1	33	0	33	36.67	36.67	1	0	33	0	Y
WHAMM	WHAMM	1	32	0	32	35.59	35.59	1	0	32	0	N
CCDC66	CCDC66	1	29	0	29	32.34	32.34	1	0	29	0	N
ATF6	ATF6	1	28	0	28	31.26	31.26	1	0	28	0	Y
C6orf62	C6orf62	1	25	0	25	28.02	28.02	1	0	25	0	N
MED27	MED27	1	21902	0	21902	27.98	27.98	1	1	21902	834	Y
JCHAIN	JCHAIN	1	24	0	24	26.94	26.94	1	0	24	0	N
NEK8	NEK8	1	21	0	21	23.7	23.7	1	0	21	0	N
SVEP1	SVEP1	1	430	0	430	10.22	10.22	1	0	430	44	Y
KRT31	KRT31	1	1212	0	1212	9.11	9.11	1	0	1212	141	N
ARFGEF2	ARFGEF2	1	21	0	21	7.83	7.83	1	0	21	2	N
KANK3	KANK3	1	1632	0	1632	5.97	5.97	1	0	1632	291	N
PTMA	PTMA	1	198	0	198	5.74	5.74	1	0	198	36	Y
MED18	MED18	1	1097	0	1097	5.71	5.71	1	1	1097	204	Y
LGMN	LGMN	1	340	0	340	5.51	5.51	1	0	340	65	N
FBXO31	FBXO31	1	50	0	50	5.44	5.44	0.98	0	50	9	N
NDP	NDP	1	487	0	487	5.42	5.42	1	0	487	95	N
MED8	MED8	1	1109	0	1109	5.33	5.33	1	1	1109	221	Y
DOK1	DOK1	1	193	0	193	5.17	5.17	1	0	193	39	Y
GGT3P;GGT2P	GGT3P;GGT2P	1	1285	0	1285	4.7	4.7	1	0	1285	291	N
MED17	MED17	1	3949	0	3949	4.54	4.54	1	1	3949	927	Y
MED31	MED31	1	474	0	474	4.44	4.44	1	0	474	113	Y
AJUBA	AJUBA	1	196	0	196	4.12	4.12	1	0	196	50	Y
IL17D	IL17D	1	136	0	136	3.95	3.95	0.99	0	136	36	N
SQSTM1	SQSTM1	1	143	0	143	3.94	3.94	0.99	0	143	38	Y
IFRD1	IFRD1	1	1411	0	1411	3.92	3.92	1	0	1411	383	Y
PDGFA	PDGFA	1	228	0	228	3.88	3.88	0.96	0	228	62	N
MED29	MED29	1	880	0	880	3.85	3.85	1	1	880	243	Y
CAMLG	CAMLG	1	163	0	163	3.64	3.64	0.94	0	163	47	N
SPECC1L	SPECC1L	1	1562	0	1562	3.56	3.56	1	0	1562	467	N
CD101	CD101	1	3012	0	3012	3.52	3.52	1	0	3012	912	N
MED13L	MED13L	1	437	0	437	3.49	3.49	1	1	437	133	Y
PRKRIP1	PRKRIP1	1	5017	0	5017	3.43	3.43	1	0	5017	1561	Y
MED16	MED16	1	1670	0	1670	3.42	3.42	1	1	1670	520	Y
KRT82	KRT82	1	1160	0	1160	3.4	3.4	1	0	1160	363	N
C1QTNF5	C1QTNF5	1	251	0	251	3.4	3.4	0.98	0	251	78	N
GOLGA8CP;GOLGA8S	GOLGA8CP;GOLGA8S	1	1144	0	1144	3.38	3.38	1	0	1144	360	N
MED20	MED20	1	2697	0	2697	3.38	3.38	1	1	2697	850	Y
GALNT2	GALNT2	1	106	0	106	3.36	3.36	0.93	0	106	33	N
TMA7	TMA7	1	1329	0	1329	3.35	3.35	1	0	1329	422	Y
MED9	MED9	1	363	0	363	3.35	3.35	1	1	363	115	Y
MED25	MED25	1	1680	0	1680	3.3	3.3	1	0	1680	542	Y
MED22	MED22	1	353	0	353	3.28	3.28	1	1	353	114	Y
STIM2	STIM2	1	1252	0	1252	3.14	3.14	0.97	0	1252	424	N
SERF2	SERF2	1	1196	0	1196	3.11	3.11	1	0	1196	410	Y
C11orf87	C11orf87	1	6083	0	6083	3.08	3.08	1	0	6083	2104	N
MED14	MED14	1	4363	0	4363	3.01	3.01	1	1	4363	1546	Y
MED26	MED26	1	2196	0	2196	3.01	3.01	1	1	2196	777	Y
MED6	MED6	1	1017	0	1017	2.98	2.98	1	1	1017	363	Y
MED23	MED23	1	3819	0	3819	2.96	2.96	1	1	3819	1377	Y
MED7	MED7	1	428	0	428	2.91	2.91	1	1	428	156	Y
SLC25A1	SLC25A1	1	811	0	811	2.85	2.85	0.99	0	811	303	N
MED15	MED15	1	1699	0	1699	2.67	2.67	1	1	1699	678	Y
MED1	MED1	1	2707	0	2707	2.65	2.65	1	1	2707	1091	Y
PPIC	PPIC	1	4412	0	4412	2.62	2.62	1	0	4412	1799	N
PTPRK	PTPRK	1	1935	0	1935	2.57	2.57	1	0	1935	804	N
ARHGAP31	ARHGAP31	1	1824	0	1824	2.48	2.48	1	0	1824	785	N
HCRT	HCRT	1	1833	0	1833	2.38	2.38	1	0	1833	820	N
FKBP11	FKBP11	1	4380	0	4380	2.35	2.35	1	0	4380	1990	N
RHBDF2	RHBDF2	1	1947	0	1947	2.32	2.32	1	0	1947	893	N
PDAP1	PDAP1	1	4685	0	4685	2.31	2.31	1	0	4685	2164	N
LRRC42	LRRC42	1	7518	0	7518	2.3	2.3	1	0	7518	3480	Y
EGR3	EGR3	1	1862	0	1862	2.24	2.24	1	0	1862	888	Y
LIG1	LIG1	1	2063	0	2063	2.22	2.22	1	0	2063	990	N
EDF1	EDF1	1	1417	0	1417	2.2	2.2	1	0	1417	685	Y
ZIC2	ZIC2	1	6552	0	6552	2.18	2.18	1	0	6552	3205	Y
RHBDF1	RHBDF1	1	1219	0	1219	2.17	2.17	1	0	1219	599	N
TOMM20	TOMM20	1	2619	0	2619	2.15	2.15	1	0	2619	1301	N
FAM32A	FAM32A	1	4017	0	4017	2.14	2.14	1	0	4017	2002	Y
SH3KBP1	SH3KBP1	1	6767	0	6767	2.13	2.13	1	0	6767	3388	N
SEPTIN4	SEPTIN4	1	7465	0	7465	2.12	2.12	1	0	7465	3755	N
MYO1E	MYO1E	1	20374	0	20374	2.11	2.11	1	0	20374	10321	N
PRMT5	PRMT5	1	16250	0	16250	2.11	2.11	1	0	16250	8198	Y
PPP1R12A	PPP1R12A	1	8735	0	8735	2.09	2.09	1	0	8735	4455	N
GLUL	GLUL	1	1558	0	1558	2.05	2.05	1	0	1558	811	N
STRN	STRN	1	1487	0	1487	2.05	2.05	0.96	0	1487	772	N
EPPK1	EPPK1	1	3425	0	3425	2	2	1	0	3425	1827	N
PHF23	PHF23	1	1826	0	1826	1.99	1.99	1	0	1826	977	Y
RPL35A	RPL35A	1	8983	0	8983	1.99	1.99	1	0	8983	4816	N
EIF1AX	EIF1AX	1	12887	0	12887	1.97	1.97	1	0	12887	6968	N
GCKR	GCKR	1	5946	0	5946	1.96	1.96	1	0	5946	3235	Y
NUF2	NUF2	1	1746	0	1746	1.96	1.96	1	0	1746	950	Y
CDC123	CDC123	1	1870	0	1870	1.96	1.96	1	0	1870	1018	N
EP300	EP300	1	1755	0	1755	1.94	1.94	1	0	1755	962	Y
UBE2S	UBE2S	1	4704	0	4704	1.93	1.93	1	0	4704	2605	Y
RIOK1	RIOK1	1	15571	0	15571	1.93	1.93	1	0	15571	8605	N
SEC61B	SEC61B	1	3767	0	3767	1.92	1.92	1	0	3767	2090	N
EPS8	EPS8	1	2918	0	2918	1.91	1.91	1	0	2918	1630	N
SEPTIN11	SEPTIN11	1	32973	0	32973	1.91	1.91	1	0	32973	18460	N
SEPTIN5	SEPTIN5	1	9034	0	9034	1.9	1.9	1	0	9034	5071	N
MYO18A	MYO18A	1	2018	0	2018	1.87	1.87	1	0	2018	1151	N
CCDC47	CCDC47	1	1848	0	1848	1.87	1.87	1	0	1848	1055	N
SLC25A6	SLC25A6	1	4488	0	4488	1.87	1.87	1	0	4488	2557	N
SEPTIN7	SEPTIN7	1	62149	0	62149	1.86	1.86	1	0	62149	35602	N
SRPRA	SRPRA	1	2125	0	2125	1.84	1.84	1	0	2125	1230	N
SDCBP	SDCBP	1	1506	0	1506	1.83	1.83	1	0	1506	876	Y
TUBB	TUBB	1	6179	0	6179	1.83	1.83	1	0	6179	3602	N
PARVA	PARVA	1	1834	0	1834	1.82	1.82	1	0	1834	1076	N
CCNL1	CCNL1	1	9132	0	9132	1.81	1.81	1	0	9132	5382	Y
FAM76B	FAM76B	1	2702	0	2702	1.8	1.8	1	0	2702	1603	Y
C1orf131	C1orf131	1	8845	0	8845	1.8	1.8	1	0	8845	5245	Y
EHD4	EHD4	1	4919	0	4919	1.79	1.79	1	0	4919	2933	N
DENND2B	DENND2B	1	1475	0	1475	1.78	1.78	1	0	1475	884	N
PSMD4	PSMD4	1	1441	0	1441	1.78	1.78	1	0	1441	863	Y
CDC42EP4	CDC42EP4	1	4577	0	4577	1.76	1.76	1	0	4577	2777	N
CDC27	CDC27	1	1620	0	1620	1.76	1.76	1	0	1620	980	Y
PAWR	PAWR	1	3313	0	3313	1.76	1.76	1	0	3313	2011	Y
CREBBP	CREBBP	1	2814	0	2814	1.74	1.74	1	0	2814	1729	Y
MRPL34	MRPL34	1	5844	0	5844	1.74	1.74	1	0	5844	3592	N
PHLDB1	PHLDB1	1	12124	0	12124	1.73	1.73	1	0	12124	7474	N
NOSIP	NOSIP	1	3043	0	3043	1.73	1.73	1	0	3043	1880	Y
CNOT1	CNOT1	1	2189	0	2189	1.73	1.73	1	0	2189	1346	Y
SLC25A3	SLC25A3	1	1745	0	1745	1.73	1.73	1	0	1745	1078	N
KATNA1	KATNA1	1	3964	0	3964	1.72	1.72	1	0	3964	2458	N
TOP1	TOP1	1	40900	0	40900	1.71	1.71	1	0	40900	25482	Y
LTV1	LTV1	1	8032	0	8032	1.7	1.7	1	0	8032	5029	N
CFAP210	CFAP210	1	4299	0	4299	1.69	1.69	1	0	4299	2710	N
CDC42	CDC42	1	6109	0	6109	1.69	1.69	1	0	6109	3853	N
PACSIN2	PACSIN2	1	26732	0	26732	1.69	1.69	1	0	26732	16898	N
WBP11	WBP11	1	26150	0	26150	1.69	1.69	1	0	26150	16475	Y
SH3BP1	SH3BP1	1	3442	0	3442	1.68	1.68	1	0	3442	2185	Y
RPL31	RPL31	1	34278	0	34278	1.68	1.68	1	0	34278	21775	N
COBLL1	COBLL1	1	3420	0	3420	1.66	1.66	1	0	3420	2191	N
TNS2	TNS2	1	4020	0	4020	1.66	1.66	1	0	4020	2581	N
RIOK2	RIOK2	1	8641	0	8641	1.66	1.66	1	0	8641	5538	N
HELLS	HELLS	1	5439	0	5439	1.65	1.65	1	0	5439	3517	Y
VAPB	VAPB	1	2099	0	2099	1.65	1.65	1	0	2099	1355	N
PNO1	PNO1	1	20242	0	20242	1.65	1.65	1	0	20242	13055	Y
RASAL2	RASAL2	1	6563	0	6563	1.65	1.65	1	0	6563	4255	N
PQBP1	PQBP1	1	14343	0	14343	1.65	1.65	1	0	14343	9256	Y
ENO2	ENO2	1	1463	0	1463	1.64	1.64	1	0	1463	954	N
ELOB	ELOB	1	10077	0	10077	1.64	1.64	1	0	10077	6561	Y
RPL11	RPL11	1	157810	0	157810	1.64	1.64	1	0	157810	102884	Y
AFAP1	AFAP1	1	6012	0	6012	1.64	1.64	1	0	6012	3898	N
FNBP4	FNBP4	1	1708	0	1708	1.64	1.64	1	0	1708	1108	Y
RET	RET	1	1318	0	1318	1.64	1.64	0.99	0	1318	857	N
POLR2E	POLR2E	1	3558	0	3558	1.63	1.63	1	0	3558	2331	Y
CYP4F2	CYP4F2	1	1811	0	1811	1.62	1.62	1	0	1811	1190	N
SEC61A2	SEC61A2	1	1310	0	1310	1.61	1.61	1	0	1310	868	N
SEPTIN6	SEPTIN6	1	13806	0	13806	1.61	1.61	1	0	13806	9152	N
SEPTIN9	SEPTIN9	1	53568	0	53568	1.61	1.61	1	0	53568	35469	N
WDR77	WDR77	1	6456	0	6456	1.61	1.61	1	0	6456	4276	Y
COPB2	COPB2	1	3717	0	3717	1.61	1.61	1	0	3717	2467	N
CAPZA2	CAPZA2	1	2126	0	2126	1.6	1.6	1	0	2126	1414	N
RPL23	RPL23	1	69963	0	69963	1.6	1.6	1	0	69963	46594	N
NDC80	NDC80	1	2340	0	2340	1.6	1.6	1	0	2340	1564	Y
BCL7C	BCL7C	1	1582	0	1582	1.59	1.59	1	0	1582	1064	Y
PPIP5K2	PPIP5K2	1	9490	0	9490	1.59	1.59	1	0	9490	6364	N
ABCF2	ABCF2	1	22652	0	22652	1.58	1.58	1	0	22652	15316	N
LUC7L3	LUC7L3	1	22669	0	22669	1.58	1.58	1	0	22669	15293	Y
EHD3	EHD3	1	2711	0	2711	1.58	1.58	1	0	2711	1831	N
JAK1	JAK1	1	8306	0	8306	1.58	1.58	1	0	8306	5620	N
ASF1B	ASF1B	1	2684	0	2684	1.58	1.58	1	0	2684	1815	Y
MCTP1	MCTP1	1	1718	0	1718	1.57	1.57	1	0	1718	1167	N
RCL1	RCL1	1	1863	0	1863	1.57	1.57	1	0	1863	1263	Y
MTCL1	MTCL1	1	1273	0	1273	1.56	1.56	1	0	1273	870	N
AMMECR1	AMMECR1	1	2299	0	2299	1.56	1.56	1	0	2299	1571	Y
RPS19BP1	RPS19BP1	1	2333	0	2333	1.56	1.56	1	0	2333	1592	Y
DNAJB6	DNAJB6	1	3453	0	3453	1.56	1.56	1	0	3453	2355	Y
EHD1	EHD1	1	2386	0	2386	1.56	1.56	1	0	2386	1631	N
SRP54	SRP54	1	3239	0	3239	1.56	1.56	1	0	3239	2218	Y
TASOR2	TASOR2	1	1544	0	1544	1.55	1.55	1	0	1544	1060	Y
PHLDB2	PHLDB2	1	2083	0	2083	1.55	1.55	1	0	2083	1434	N
UBL5	UBL5	1	1919	0	1919	1.55	1.55	1	0	1919	1322	Y
GIGYF2	GIGYF2	1	3294	0	3294	1.53	1.53	1	0	3294	2299	N
MORF4L2	MORF4L2	1	18903	0	18903	1.53	1.53	1	0	18903	13162	Y
GNL3L	GNL3L	1	2668	0	2668	1.52	1.52	1	0	2668	1866	Y
RAPH1	RAPH1	1	1364	0	1364	1.52	1.52	1	0	1364	956	N
RPS27L	RPS27L	1	18758	0	18758	1.52	1.52	1	0	18758	13135	Y
LLPH	LLPH	1	2568	0	2568	1.51	1.51	1	0	2568	1813	Y
RPS25	RPS25	1	285892	0	285892	1.51	1.51	1	0	285892	202073	N
RPS15A	RPS15A	1	129121	0	129121	1.51	1.51	1	0	129121	91408	Y
MRPL40	MRPL40	1	1814	0	1814	1.5	1.5	1	0	1814	1289	N
TXLNA	TXLNA	1	16843	0	16843	1.5	1.5	1	0	16843	11938	N
HARS1	HARS1	1	2261	0	2261	1.5	1.5	1	0	2261	1609	N
MACF1	MACF1	1	5312	0	5312	1.5	1.5	1	0	5312	3772	N
H1-10	H1-10	1	19641	0	19641	1.5	1.5	1	0	19641	13994	Y
CLASP1	CLASP1	1	1928	0	1928	1.5	1.5	1	0	1928	1375	N
PSMA7	PSMA7	1	1550	0	1550	1.49	1.49	1	0	1550	1112	Y
DNAJB11	DNAJB11	1	2044	0	2044	1.48	1.48	1	0	2044	1472	N
ELOA	ELOA	1	11334	0	11334	1.48	1.48	1	0	11334	8170	Y
SKA1	SKA1	1	2540	0	2540	1.47	1.47	1	0	2540	1843	N
PKN1	PKN1	1	1649	0	1649	1.47	1.47	1	0	1649	1200	Y
PXDN	PXDN	1	4788	0	4788	1.47	1.47	1	0	4788	3473	N
RPS7	RPS7	1	129723	0	129723	1.47	1.47	1	0	129723	94412	Y
CLK2	CLK2	1	4155	0	4155	1.46	1.46	1	0	4155	3028	Y
AGAP1	AGAP1	1	6242	0	6242	1.46	1.46	1	0	6242	4545	N
GSK3B	GSK3B	1	2578	0	2578	1.46	1.46	1	0	2578	1884	Y
MICAL2	MICAL2	1	2191	0	2191	1.46	1.46	1	0	2191	1598	Y
DRAP1	DRAP1	1	4396	0	4396	1.45	1.45	1	0	4396	3235	Y
DNAJC2	DNAJC2	1	2504	0	2504	1.45	1.45	1	0	2504	1848	Y
PPP1R21	PPP1R21	1	2411	0	2411	1.45	1.45	1	0	2411	1779	N
MORF4L1	MORF4L1	1	2124	0	2124	1.45	1.45	1	0	2124	1557	Y
PPP1CB	PPP1CB	1	4171	0	4171	1.45	1.45	1	0	4171	3065	Y
ERAL1	ERAL1	1	2722	0	2722	1.45	1.45	1	0	2722	2008	N
CWC25	CWC25	1	17477	0	17477	1.45	1.45	1	0	17477	12828	Y
RAB11FIP1	RAB11FIP1	1	3199	0	3199	1.44	1.44	1	0	3199	2363	N
SMNDC1	SMNDC1	1	48344	0	48344	1.44	1.44	1	0	48344	35873	Y
OGT	OGT	1	1976	0	1976	1.44	1.44	1	0	1976	1460	Y
EIF4G1	EIF4G1	1	1992	0	1992	1.43	1.43	1	0	1992	1485	Y
ACTBL2	ACTBL2	1	36790	0	36790	1.43	1.43	1	0	36790	27383	N
SIRT7	SIRT7	1	1850	0	1850	1.43	1.43	1	0	1850	1375	Y
CAPZB	CAPZB	1	6205	0	6205	1.43	1.43	1	0	6205	4612	N
KATNB1	KATNB1	1	1731	0	1731	1.43	1.43	1	0	1731	1294	N
CC2D1B	CC2D1B	1	3486	0	3486	1.43	1.43	1	0	3486	2609	Y
RSU1	RSU1	1	4929	0	4929	1.42	1.42	1	0	4929	3696	N
SH3GL1	SH3GL1	1	3679	0	3679	1.42	1.42	1	0	3679	2764	N
KANK2	KANK2	1	3552	0	3552	1.41	1.41	1	0	3552	2687	N
PPFIBP2	PPFIBP2	1	6701	0	6701	1.41	1.41	1	0	6701	5069	N
UGDH	UGDH	1	1907	0	1907	1.41	1.41	1	0	1907	1442	Y
EIF3A	EIF3A	1	1553	0	1553	1.41	1.41	1	0	1553	1171	N
IQGAP1	IQGAP1	1	25019	0	25019	1.41	1.41	1	0	25019	18940	N
NOB1	NOB1	1	19909	0	19909	1.41	1.41	1	0	19909	15084	Y
POLR1C	POLR1C	1	3208	0	3208	1.41	1.41	1	0	3208	2427	Y
SBDS	SBDS	1	1635	0	1635	1.4	1.4	1	0	1635	1248	Y
ASAP1	ASAP1	1	4954	0	4954	1.4	1.4	1	0	4954	3778	N
BAIAP2	BAIAP2	1	33392	0	33392	1.4	1.4	1	0	33392	25440	N
ATXN2L	ATXN2L	1	1584	0	1584	1.4	1.4	1	0	1584	1210	Y
CTNNA1	CTNNA1	1	1307	0	1307	1.4	1.4	1	0	1307	992	Y
ARAP3	ARAP3	1	2393	0	2393	1.39	1.39	1	0	2393	1840	N
NGDN	NGDN	1	7850	0	7850	1.39	1.39	1	0	7850	6018	Y
RPLP0	RPLP0	1	4953	0	4953	1.39	1.39	1	0	4953	3790	Y
MVB12A	MVB12A	1	4738	0	4738	1.39	1.39	1	0	4738	3630	Y
ZEB1	ZEB1	1	2018	0	2018	1.39	1.39	1	0	2018	1550	Y
RPL8	RPL8	1	12489	0	12489	1.39	1.39	1	0	12489	9596	N
PLEC	PLEC	1	15649	0	15649	1.39	1.39	1	0	15649	12004	N
SMAD5	SMAD5	1	1894	0	1894	1.38	1.38	1	0	1894	1464	Y
GTF2F2	GTF2F2	1	1484	0	1484	1.38	1.38	1	0	1484	1144	Y
POLR2B	POLR2B	1	1449	0	1449	1.38	1.38	1	0	1449	1123	Y
CEP55	CEP55	1	4399	0	4399	1.38	1.38	1	0	4399	3391	N
CARNMT1	CARNMT1	1	3766	0	3766	1.38	1.38	1	0	3766	2912	Y
HSPA2	HSPA2	1	14520	0	14520	1.38	1.38	1	0	14520	11242	N
TBC1D12	TBC1D12	1	2521	0	2521	1.38	1.38	1	0	2521	1951	N
RRP12	RRP12	1	7114	0	7114	1.37	1.37	1	0	7114	5520	Y
SNX27	SNX27	1	3171	0	3171	1.37	1.37	1	0	3171	2473	N
VAPA	VAPA	1	3695	0	3695	1.37	1.37	1	0	3695	2881	N
ARHGAP22	ARHGAP22	1	2957	0	2957	1.37	1.37	1	0	2957	2307	Y
NAA35	NAA35	1	2187	0	2187	1.37	1.37	1	0	2187	1707	N
CCT7	CCT7	1	1250	0	1250	1.37	1.37	1	0	1250	975	N
CAND1	CAND1	1	4455	0	4455	1.37	1.37	1	0	4455	3475	N
GULP1	GULP1	1	12122	0	12122	1.36	1.36	1	0	12122	9531	N
AP1B1	AP1B1	1	3503	0	3503	1.36	1.36	1	0	3503	2754	N
RPS15	RPS15	1	27235	0	27235	1.36	1.36	1	0	27235	21305	N
FXR1	FXR1	1	1279	0	1279	1.36	1.36	1	0	1279	1005	Y
TNS1	TNS1	1	1739	0	1739	1.36	1.36	1	0	1739	1366	N
AFG2A	AFG2A	1	1418	0	1418	1.36	1.36	1	0	1418	1112	N
NHSL1	NHSL1	1	1339	0	1339	1.36	1.36	1	0	1339	1049	Y
STEEP1	STEEP1	1	15987	0	15987	1.36	1.36	1	0	15987	12519	Y
PARD3	PARD3	1	1864	0	1864	1.36	1.36	1	0	1864	1458	N
DPM1	DPM1	1	2325	0	2325	1.36	1.36	1	0	2325	1819	N
USP8	USP8	1	3900	0	3900	1.36	1.36	1	0	3900	3048	Y
BABAM1	BABAM1	1	3374	0	3374	1.35	1.35	1	0	3374	2668	Y
SH3PXD2A	SH3PXD2A	1	9762	0	9762	1.35	1.35	1	0	9762	7707	N
PA2G4	PA2G4	1	2253	0	2253	1.35	1.35	1	0	2253	1781	Y
THOC6	THOC6	1	1596	0	1596	1.35	1.35	1	0	1596	1260	Y
CEP170	CEP170	1	4668	0	4668	1.35	1.35	1	0	4668	3680	N
H1-2	H1-2	1	78546	0	78546	1.35	1.35	1	0	78546	61971	Y
SFSWAP	SFSWAP	1	6896	0	6896	1.35	1.35	1	0	6896	5456	Y
ZNF207	ZNF207	1	26710	0	26710	1.35	1.35	1	0	26710	21176	Y
SRPRB	SRPRB	1	2643	0	2643	1.35	1.35	1	0	2643	2093	N
SCYL1	SCYL1	1	3405	0	3405	1.34	1.34	1	0	3405	2709	Y
CCT4	CCT4	1	4330	0	4330	1.34	1.34	1	0	4330	3457	N
RPLP1	RPLP1	1	2098	0	2098	1.34	1.34	1	0	2098	1676	N
MRPL14	MRPL14	1	2540	0	2540	1.34	1.34	1	0	2540	2023	N
FBXO28	FBXO28	1	2051	0	2051	1.34	1.34	1	0	2051	1629	Y
HSPA5	HSPA5	1	19975	0	19975	1.34	1.34	1	0	19975	15934	N
RPL28	RPL28	1	11306	0	11306	1.34	1.34	1	0	11306	9032	N
AHNAK	AHNAK	1	6825	0	6825	1.33	1.33	1	0	6825	5453	Y
TXLNG	TXLNG	1	7206	0	7206	1.33	1.33	1	0	7206	5784	Y
RPL36	RPL36	1	4232	0	4232	1.33	1.33	1	0	4232	3397	N
RPL30	RPL30	1	12655	0	12655	1.33	1.33	1	0	12655	10137	N
TSG101	TSG101	1	7277	0	7277	1.33	1.33	1	0	7277	5834	Y
RPS5	RPS5	1	124678	0	124678	1.33	1.33	1	0	124678	100210	Y
DBN1	DBN1	1	2842	0	2842	1.32	1.32	1	0	2842	2300	N
DNAJC7	DNAJC7	1	1570	0	1570	1.32	1.32	1	0	1570	1268	Y
RPS19	RPS19	1	29618	0	29618	1.32	1.32	1	0	29618	23957	Y
CRYZL1	CRYZL1	1	1994	0	1994	1.32	1.32	1	0	1994	1607	N
CIT	CIT	1	7012	0	7012	1.32	1.32	1	0	7012	5658	N
SH3PXD2B	SH3PXD2B	1	8123	0	8123	1.32	1.32	1	0	8123	6544	N
EEF1A1;EEF1A1P5	EEF1A1;EEF1A1P5	1	207143	0	207143	1.32	1.32	1	0	207143	166967	Y
DNAJA1	DNAJA1	1	3074	0	3074	1.31	1.31	1	0	3074	2503	Y
PPFIBP1	PPFIBP1	1	4128	0	4128	1.31	1.31	1	0	4128	3356	N
AIFM1	AIFM1	1	1719	0	1719	1.31	1.31	1	0	1719	1398	Y
TRIP10	TRIP10	1	5853	0	5853	1.31	1.31	1	0	5853	4778	N
MARCKSL1	MARCKSL1	1	5391	0	5391	1.31	1.31	1	0	5391	4393	N
SRPK1	SRPK1	1	2477	0	2477	1.31	1.31	1	0	2477	2015	Y
RPL7	RPL7	1	6034	0	6034	1.31	1.31	1	0	6034	4905	N
AP3M2	AP3M2	1	3539	0	3539	1.31	1.31	1	0	3539	2876	N
SEPTIN2	SEPTIN2	1	9532	0	9532	1.3	1.3	1	0	9532	7806	N
SNRPC	SNRPC	1	2101	0	2101	1.3	1.3	1	0	2101	1725	Y
KRT13	KRT13	1	6335	0	6335	1.3	1.3	1	0	6335	5206	N
CUL5	CUL5	1	3092	0	3092	1.3	1.3	1	0	3092	2542	Y
PRKCI	PRKCI	1	1710	0	1710	1.3	1.3	1	0	1710	1403	Y
CCT8	CCT8	1	2730	0	2730	1.3	1.3	1	0	2730	2247	N
SH3BP4	SH3BP4	1	1825	0	1825	1.3	1.3	1	0	1825	1499	Y
DSP	DSP	1	2577	0	2577	1.3	1.3	1	0	2577	2109	N
SETX	SETX	1	1798	0	1798	1.3	1.3	1	0	1798	1475	Y
CBX8	CBX8	1	1194	0	1194	1.3	1.3	1	0	1194	979	Y
IK	IK	1	15000	0	15000	1.3	1.3	1	0	15000	12333	Y
PTPN14	PTPN14	1	1347	0	1347	1.29	1.29	1	0	1347	1111	Y
EIF5	EIF5	1	3187	0	3187	1.29	1.29	1	0	3187	2629	N
RBM27	RBM27	1	3813	0	3813	1.29	1.29	1	0	3813	3154	Y
ZNF598	ZNF598	1	1763	0	1763	1.29	1.29	1	0	1763	1453	N
CLASP2	CLASP2	1	1722	0	1722	1.29	1.29	1	0	1722	1429	N
CENPV	CENPV	1	2212	0	2212	1.29	1.29	1	0	2212	1833	Y
MYL12B;MYL12A	MYL12B;MYL12A	1	8765	0	8765	1.29	1.29	1	0	8765	7269	N
SYNJ1	SYNJ1	1	2008	0	2008	1.28	1.28	1	0	2008	1675	N
RPS3A	RPS3A	1	76534	0	76534	1.28	1.28	1	0	76534	63795	Y
DOCK7	DOCK7	1	6657	0	6657	1.28	1.28	1	0	6657	5534	N
CSNK1E	CSNK1E	1	2464	0	2464	1.28	1.28	1	0	2464	2047	Y
ASPH	ASPH	1	1667	0	1667	1.28	1.28	1	0	1667	1389	N
MYO6	MYO6	1	1664	0	1664	1.28	1.28	1	0	1664	1386	Y
STK24	STK24	1	3571	0	3571	1.28	1.28	1	0	3571	2971	Y
WDR5	WDR5	1	3705	0	3705	1.28	1.28	1	0	3705	3094	Y
GABBR1	GABBR1	1	3754	0	3754	1.28	1.28	1	0	3754	3127	N
OLFML3	OLFML3	1	2260	0	2260	1.28	1.28	1	0	2260	1880	N
TLN1	TLN1	1	3723	0	3723	1.28	1.28	1	0	3723	3099	N
NSRP1	NSRP1	1	2300	0	2300	1.27	1.27	1	0	2300	1926	Y
SEPTIN8	SEPTIN8	1	9038	0	9038	1.27	1.27	1	0	9038	7576	N
ESPL1	ESPL1	1	5630	0	5630	1.27	1.27	1	0	5630	4740	Y
WIPF2	WIPF2	1	1259	0	1259	1.27	1.27	1	0	1259	1057	N
PPIL2	PPIL2	1	1617	0	1617	1.27	1.27	1	0	1617	1358	Y
RPL12	RPL12	1	20478	0	20478	1.27	1.27	1	0	20478	17166	N
PELO	PELO	1	1960	0	1960	1.27	1.27	1	0	1960	1645	N
AP3M1	AP3M1	1	3483	0	3483	1.27	1.27	1	0	3483	2936	N
PBDC1	PBDC1	1	2058	0	2058	1.27	1.27	1	0	2058	1735	Y
ZC3H15	ZC3H15	1	4454	0	4454	1.26	1.26	1	0	4454	3772	Y
POLDIP3	POLDIP3	1	2610	0	2610	1.26	1.26	1	0	2610	2217	Y
RASA2	RASA2	1	2020	0	2020	1.26	1.26	1	0	2020	1704	N
RPL32	RPL32	1	2351	0	2351	1.26	1.26	1	0	2351	1985	N
DOCK11	DOCK11	1	8312	0	8312	1.26	1.26	1	0	8312	7017	N
SRGAP3	SRGAP3	1	2914	0	2914	1.26	1.26	1	0	2914	2459	N
SMC2	SMC2	1	1981	0	1981	1.26	1.26	1	0	1981	1681	Y
MAP7D3	MAP7D3	1	2125	0	2125	1.26	1.26	1	0	2125	1796	N
DNMT1	DNMT1	1	2839	0	2839	1.26	1.26	1	0	2839	2398	Y
CDK11B	CDK11B	1	26612	0	26612	1.26	1.26	1	0	26612	22516	Y
NEMF	NEMF	1	8064	0	8064	1.25	1.25	1	0	8064	6859	Y
DDX46	DDX46	1	28577	0	28577	1.25	1.25	1	0	28577	24387	Y
GTPBP6	GTPBP6	1	3375	0	3375	1.25	1.25	1	0	3375	2881	N
CREB1	CREB1	1	2636	0	2636	1.25	1.25	1	0	2636	2248	Y
AP3B1	AP3B1	1	7863	0	7863	1.25	1.25	1	0	7863	6702	N
MCM4	MCM4	1	1870	0	1870	1.25	1.25	1	0	1870	1598	Y
MTIF2	MTIF2	1	1844	0	1844	1.25	1.25	1	0	1844	1569	N
GTF2B	GTF2B	1	12537	0	12537	1.25	1.25	1	0	12537	10658	Y
DNAJA2	DNAJA2	1	3015	0	3015	1.24	1.24	1	0	3015	2583	N
EIF2D	EIF2D	1	3420	0	3420	1.24	1.24	1	0	3420	2938	N
DRG1	DRG1	1	10284	0	10284	1.24	1.24	1	0	10284	8819	Y
DNTTIP2	DNTTIP2	1	2939	0	2939	1.24	1.24	1	0	2939	2534	Y
CD2BP2	CD2BP2	1	13616	0	13616	1.24	1.24	1	0	13616	11754	Y
RPL13A	RPL13A	1	5145	0	5145	1.24	1.24	1	0	5145	4439	N
HSPA8	HSPA8	1	31092	0	31092	1.24	1.24	1	0	31092	26662	Y
SACS	SACS	1	2207	0	2207	1.24	1.24	1	0	2207	1897	N
RPS26	RPS26	1	117399	0	117399	1.24	1.24	1	0	117399	101335	N
AP3S1	AP3S1	1	2201	0	2201	1.24	1.24	1	0	2201	1894	N
RPS3	RPS3	1	164727	0	164727	1.24	1.24	1	0	164727	141284	Y
ARHGEF2	ARHGEF2	1	13753	0	13753	1.24	1.24	1	0	13753	11850	N
DHX37	DHX37	1	3471	0	3471	1.24	1.24	1	0	3471	2989	Y
CC2D1A	CC2D1A	1	1301	0	1301	1.24	1.24	1	0	1301	1117	Y
RPS14	RPS14	1	186605	0	186605	1.23	1.23	1	0	186605	162417	Y
SMU1	SMU1	1	12334	0	12334	1.23	1.23	1	0	12334	10656	Y
CTNND1	CTNND1	1	7401	0	7401	1.23	1.23	1	0	7401	6414	Y
MFAP1	MFAP1	1	13040	0	13040	1.23	1.23	1	0	13040	11302	Y
DHX38	DHX38	1	5812	0	5812	1.23	1.23	1	0	5812	5056	Y
ZNF281	ZNF281	1	2023	0	2023	1.23	1.23	1	0	2023	1754	Y
TRMT112	TRMT112	1	2229	0	2229	1.22	1.22	1	0	2229	1944	Y
RPL38	RPL38	1	5273	0	5273	1.22	1.22	1	0	5273	4621	N
RPL37	RPL37	1	5308	0	5308	1.22	1.22	1	0	5308	4636	N
PPIL4	PPIL4	1	10447	0	10447	1.22	1.22	1	0	10447	9142	Y
RPLP2	RPLP2	1	4564	0	4564	1.22	1.22	1	0	4564	4000	N
FAM133A	FAM133A	1	9945	0	9945	1.22	1.22	1	0	9945	8686	Y
DDX52	DDX52	1	2530	0	2530	1.22	1.22	1	0	2530	2211	Y
CNOT10	CNOT10	1	1916	0	1916	1.22	1.22	1	0	1916	1669	Y
IQSEC2	IQSEC2	1	1298	0	1298	1.22	1.22	1	0	1298	1136	N
DHX8	DHX8	1	3941	0	3941	1.22	1.22	1	0	3941	3456	Y
SDAD1	SDAD1	1	11178	0	11178	1.22	1.22	1	0	11178	9788	Y
HPSE	HPSE	1	2899	0	2899	1.22	1.22	1	0	2899	2531	N
DDX49	DDX49	1	4471	0	4471	1.21	1.21	1	0	4471	3926	Y
MTG1	MTG1	1	2777	0	2777	1.21	1.21	1	0	2777	2439	N
AGAP3	AGAP3	1	3711	0	3711	1.21	1.21	1	0	3711	3270	N
CAMSAP1	CAMSAP1	1	1858	0	1858	1.21	1.21	1	0	1858	1642	N
OSBPL3	OSBPL3	1	2443	0	2443	1.21	1.21	1	0	2443	2147	Y
LSG1	LSG1	1	2871	0	2871	1.21	1.21	1	0	2871	2540	Y
PDLIM7	PDLIM7	1	1969	0	1969	1.21	1.21	1	0	1969	1731	N
KRT1	KRT1	1	51550	0	51550	1.2	1.2	1	0	51550	45899	N
RTCB	RTCB	1	3152	0	3152	1.2	1.2	1	0	3152	2813	Y
RPS6KA4	RPS6KA4	1	1618	0	1618	1.2	1.2	1	0	1618	1441	Y
RPL13	RPL13	1	8861	0	8861	1.2	1.2	1	0	8861	7885	N
NAA11	NAA11	1	1561	0	1561	1.2	1.2	1	0	1561	1382	Y
MARK3	MARK3	1	2164	0	2164	1.2	1.2	1	0	2164	1916	N
PPIB	PPIB	1	77835	0	77835	1.2	1.2	1	0	77835	69126	N
MAP4	MAP4	1	3736	0	3736	1.2	1.2	1	0	3736	3330	N
RRBP1	RRBP1	1	2389	0	2389	1.2	1.2	1	0	2389	2125	N
TCEANC2	TCEANC2	1	1537	0	1537	1.2	1.2	1	0	1537	1369	Y
RPS6	RPS6	1	100839	0	100839	1.2	1.2	1	0	100839	89499	Y
DNAJC3	DNAJC3	1	1340	0	1340	1.19	1.19	1	0	1340	1201	N
CDK5RAP1	CDK5RAP1	1	2297	0	2297	1.19	1.19	1	0	2297	2066	N
HMGN4	HMGN4	1	5599	0	5599	1.19	1.19	1	0	5599	5026	Y
C5orf24	C5orf24	1	1351	0	1351	1.19	1.19	1	0	1351	1214	Y
AP2M1	AP2M1	1	6500	0	6500	1.19	1.19	1	0	6500	5808	N
RBMX2	RBMX2	1	3639	0	3639	1.19	1.19	1	0	3639	3270	Y
NACA	NACA	1	9228	0	9228	1.19	1.19	1	0	9228	8270	Y
MYH10	MYH10	1	7656	0	7656	1.19	1.19	1	0	7656	6843	N
CORO1B	CORO1B	1	1546	0	1546	1.19	1.19	1	0	1546	1381	N
ATP5F1A	ATP5F1A	1	6906	0	6906	1.19	1.19	1	0	6906	6171	N
ABCF1	ABCF1	1	15495	0	15495	1.19	1.19	1	0	15495	13849	Y
SRP72	SRP72	1	3423	0	3423	1.19	1.19	1	0	3423	3070	N
PRDX4	PRDX4	1	4022	0	4022	1.19	1.19	1	0	4022	3593	N
RBPJ	RBPJ	1	5664	0	5664	1.19	1.19	1	1	5664	5087	Y
OTUD3	OTUD3	1	2060	0	2060	1.19	1.19	1	0	2060	1841	Y
SMAD2	SMAD2	1	1314	0	1314	1.19	1.19	0.94	0	1314	1173	Y
RRP7A	RRP7A	1	1476	0	1476	1.19	1.19	0.92	0	1476	1322	Y
ABCE1	ABCE1	1	5397	0	5397	1.18	1.18	1	0	5397	4877	N
CDC73	CDC73	1	1397	0	1397	1.18	1.18	1	0	1397	1265	Y
RSRC2	RSRC2	1	5178	0	5178	1.18	1.18	1	0	5178	4689	Y
SRP68	SRP68	1	2525	0	2525	1.18	1.18	1	0	2525	2290	Y
RBM5	RBM5	1	7445	0	7445	1.18	1.18	1	0	7445	6703	Y
DOCK9	DOCK9	1	11540	0	11540	1.18	1.18	1	0	11540	10436	N
ATP5F1C	ATP5F1C	1	2962	0	2962	1.18	1.18	1	0	2962	2670	N
LRRC59	LRRC59	1	103100	0	103100	1.18	1.18	1	0	103100	92857	N
DDX56	DDX56	1	9750	0	9750	1.18	1.18	1	0	9750	8792	Y
NUMB	NUMB	1	10746	0	10746	1.18	1.18	1	0	10746	9741	N
CKAP5	CKAP5	1	2396	0	2396	1.18	1.18	1	0	2396	2167	N
PRPF31	PRPF31	1	8852	0	8852	1.18	1.18	1	0	8852	8008	Y
TCEA1	TCEA1	1	6746	0	6746	1.17	1.17	1	0	6746	6155	Y
RAC1	RAC1	1	3186	0	3186	1.17	1.17	1	0	3186	2899	Y
DDX27	DDX27	1	10915	0	10915	1.17	1.17	1	0	10915	9988	Y
MAP1B	MAP1B	1	7765	0	7765	1.17	1.17	1	0	7765	7072	N
SKP1	SKP1	1	1998	0	1998	1.17	1.17	1	0	1998	1823	Y
ILK	ILK	1	4351	0	4351	1.17	1.17	1	0	4351	3978	Y
DDX5	DDX5	1	16480	0	16480	1.17	1.17	1	0	16480	15004	Y
FAU	FAU	1	82546	0	82546	1.17	1.17	1	0	82546	75523	Y
GUF1	GUF1	1	2270	0	2270	1.17	1.17	1	0	2270	2075	N
AUH	AUH	1	4120	0	4120	1.17	1.17	1	0	4120	3766	N
LUC7L	LUC7L	1	106950	0	106950	1.17	1.17	1	0	106950	97500	N
DDB1	DDB1	1	1879	0	1879	1.17	1.17	1	0	1879	1712	Y
KLC1	KLC1	1	1690	0	1690	1.17	1.17	0.99	0	1690	1545	N
PRKAR2A	PRKAR2A	1	3511	0	3511	1.16	1.16	1	0	3511	3217	N
KRT5	KRT5	1	4275	0	4275	1.16	1.16	1	0	4275	3935	N
C11orf98	C11orf98	1	17879	0	17879	1.16	1.16	1	0	17879	16483	Y
NOA1	NOA1	1	1436	0	1436	1.16	1.16	1	0	1436	1326	N
BUD23	BUD23	1	3739	0	3739	1.16	1.16	1	0	3739	3431	Y
TUBB2A	TUBB2A	1	2910	0	2910	1.16	1.16	1	0	2910	2670	N
THOC1	THOC1	1	1867	0	1867	1.16	1.16	1	0	1867	1720	Y
UPF1	UPF1	1	1668	0	1668	1.16	1.16	1	0	1668	1533	Y
SAP30BP	SAP30BP	1	27256	0	27256	1.16	1.16	1	0	27256	24986	Y
RPS4X	RPS4X	1	72942	0	72942	1.16	1.16	1	0	72942	66975	Y
ACTB;ACTG1	ACTB;ACTG1	1	122648	0	122648	1.16	1.16	1	0	122648	112674	Y
RPL6	RPL6	1	4871	0	4871	1.16	1.16	1	0	4871	4489	N
LYAR	LYAR	1	8956	0	8956	1.15	1.15	1	0	8956	8290	Y
MYO1C	MYO1C	1	1715	0	1715	1.15	1.15	1	0	1715	1584	Y
SLX9	SLX9	1	15009	0	15009	1.15	1.15	1	0	15009	13906	Y
KLHDC4	KLHDC4	1	2432	0	2432	1.15	1.15	1	0	2432	2256	Y
PPP2R1A	PPP2R1A	1	1686	0	1686	1.15	1.15	1	0	1686	1557	Y
RRP1	RRP1	1	23142	0	23142	1.15	1.15	1	0	23142	21409	Y
RALGAPA2	RALGAPA2	1	2351	0	2351	1.15	1.15	1	0	2351	2173	N
EIF5B	EIF5B	1	10249	0	10249	1.15	1.15	1	0	10249	9469	N
TRAPPC9	TRAPPC9	1	1595	0	1595	1.15	1.15	1	0	1595	1474	N
RPS20	RPS20	1	41923	0	41923	1.15	1.15	1	0	41923	38878	N
TRIOBP	TRIOBP	1	9187	0	9187	1.15	1.15	1	0	9187	8547	Y
PPP2R2A	PPP2R2A	1	3140	0	3140	1.15	1.15	1	0	3140	2913	Y
RPSA	RPSA	1	71466	0	71466	1.15	1.15	1	0	71466	66448	Y
DNAJA3	DNAJA3	1	1462	0	1462	1.14	1.14	1	0	1462	1372	N
SRC	SRC	1	1591	0	1591	1.14	1.14	1	0	1591	1484	Y
DDX23	DDX23	1	32603	0	32603	1.14	1.14	1	0	32603	30493	Y
CGGBP1	CGGBP1	1	5058	0	5058	1.14	1.14	1	0	5058	4740	Y
ARRDC1	ARRDC1	1	5230	0	5230	1.14	1.14	1	0	5230	4900	N
IRS4	IRS4	1	3131	0	3131	1.14	1.14	1	0	3131	2939	N
ELOC	ELOC	1	4073	0	4073	1.14	1.14	1	0	4073	3817	Y
MTHFD1L	MTHFD1L	1	2426	0	2426	1.14	1.14	1	0	2426	2264	N
CALM1;CALM2;CALM3	CALM1;CALM2;CALM3	1	3618	0	3618	1.14	1.14	1	0	3618	3377	N
NOL7	NOL7	1	1561	0	1561	1.14	1.14	1	0	1561	1464	Y
BUB3	BUB3	1	57173	0	57173	1.14	1.14	1	0	57173	53457	Y
PSTPIP1	PSTPIP1	1	3934	0	3934	1.14	1.14	1	0	3934	3675	N
MDN1	MDN1	1	3916	0	3916	1.14	1.14	1	0	3916	3669	Y
SF3B4	SF3B4	1	11137	0	11137	1.14	1.14	1	0	11137	10452	Y
SBF1	SBF1	1	5401	0	5401	1.13	1.13	1	0	5401	5090	N
NFS1	NFS1	1	3765	0	3765	1.13	1.13	1	0	3765	3539	Y
RPS18	RPS18	1	124521	0	124521	1.13	1.13	1	0	124521	117494	N
MARK2	MARK2	1	1767	0	1767	1.13	1.13	1	0	1767	1665	N
TRIM28	TRIM28	1	1739	0	1739	1.13	1.13	1	0	1739	1648	Y
ESF1	ESF1	1	15023	0	15023	1.13	1.13	1	0	15023	14230	Y
IQGAP2	IQGAP2	1	8141	0	8141	1.13	1.13	1	0	8141	7717	N
CDC5L	CDC5L	1	25014	0	25014	1.12	1.12	1	0	25014	23882	N
MPRIP	MPRIP	1	4212	0	4212	1.12	1.12	1	0	4212	4002	N
RPS10	RPS10	1	21256	0	21256	1.12	1.12	1	0	21256	20185	Y
DAB2IP	DAB2IP	1	1679	0	1679	1.12	1.12	1	0	1679	1602	N
ANLN	ANLN	1	1841	0	1841	1.12	1.12	1	0	1841	1759	Y
RPP38	RPP38	1	1892	0	1892	1.12	1.12	1	0	1892	1799	Y
IWS1	IWS1	1	1987	0	1987	1.12	1.12	1	0	1987	1899	Y
EIF5A	EIF5A	1	13375	0	13375	1.12	1.12	1	0	13375	12791	Y
KRT6A	KRT6A	1	19287	0	19287	1.12	1.12	1	0	19287	18392	N
PPP1R12C	PPP1R12C	1	1463	0	1463	1.12	1.12	1	0	1463	1395	N
PHF8	PHF8	1	1414	0	1414	1.12	1.12	1	0	1414	1342	Y
RPS24	RPS24	1	11481	0	11481	1.12	1.12	1	0	11481	10944	Y
RPS28	RPS28	1	16752	0	16752	1.12	1.12	1	0	16752	16003	Y
RPL4	RPL4	1	19594	0	19594	1.12	1.12	1	0	19594	18612	N
POLR1B	POLR1B	1	2503	0	2503	1.12	1.12	1	0	2503	2384	Y
PRKD3	PRKD3	1	2598	0	2598	1.12	1.12	1	0	2598	2479	N
RDX	RDX	1	98831	0	98831	1.12	1.12	1	0	98831	94312	N
EHBP1	EHBP1	1	2480	0	2480	1.12	1.12	1	0	2480	2366	N
RANGAP1	RANGAP1	1	1548	0	1548	1.12	1.12	0.97	0	1548	1480	Y
PKN2	PKN2	1	8260	0	8260	1.11	1.11	1	0	8260	7916	Y
ARCN1	ARCN1	1	1341	0	1341	1.11	1.11	1	0	1341	1286	N
PPIL1	PPIL1	1	1736	0	1736	1.11	1.11	1	0	1736	1664	Y
RPL18	RPL18	1	6553	0	6553	1.11	1.11	1	0	6553	6280	N
RPL23A	RPL23A	1	172854	0	172854	1.11	1.11	1	0	172854	165486	Y
SRGAP1	SRGAP1	1	2870	0	2870	1.11	1.11	1	0	2870	2760	N
RPL5	RPL5	1	1890	0	1890	1.11	1.11	1	0	1890	1824	Y
ZNF593	ZNF593	1	4385	0	4385	1.11	1.11	1	0	4385	4199	Y
NAA25	NAA25	1	8148	0	8148	1.11	1.11	1	0	8148	7803	N
BYSL	BYSL	1	2541	0	2541	1.11	1.11	1	0	2541	2438	Y
TNKS1BP1	TNKS1BP1	1	2757	0	2757	1.11	1.11	1	0	2757	2638	Y
KNOP1	KNOP1	1	3274	0	3274	1.11	1.11	1	0	3274	3137	Y
RPL7A	RPL7A	1	8795	0	8795	1.1	1.1	1	0	8795	8562	N
PDK3	PDK3	1	27104	0	27104	1.1	1.1	1	0	27104	26174	N
MAP1S	MAP1S	1	1938	0	1938	1.1	1.1	1	0	1938	1875	Y
KLF13	KLF13	1	1642	0	1642	1.1	1.1	1	0	1642	1591	Y
WDR17	WDR17	1	8400	0	8400	1.1	1.1	1	0	8400	8144	Y
WASF2	WASF2	1	4985	0	4985	1.1	1.1	1	0	4985	4845	N
BTF3	BTF3	1	5540	0	5540	1.1	1.1	1	0	5540	5383	Y
TUBB4B	TUBB4B	1	8888	0	8888	1.1	1.1	1	0	8888	8584	N
RPS23	RPS23	1	24262	0	24262	1.1	1.1	1	0	24262	23522	Y
EWSR1	EWSR1	1	1447	0	1447	1.1	1.1	1	0	1447	1404	Y
MAP9	MAP9	1	1575	0	1575	1.1	1.1	1	0	1575	1528	N
SRSF5	SRSF5	1	2835	0	2835	1.09	1.09	1	0	2835	2780	Y
RPS13	RPS13	1	47153	0	47153	1.09	1.09	1	0	47153	46329	Y
PRPF4B	PRPF4B	1	23156	0	23156	1.09	1.09	1	0	23156	22574	Y
CRNKL1	CRNKL1	1	1338	0	1338	1.09	1.09	1	0	1338	1311	Y
RBM26	RBM26	1	2272	0	2272	1.09	1.09	1	0	2272	2223	Y
SNX9	SNX9	1	46596	0	46596	1.09	1.09	1	0	46596	45748	N
YWHAQ	YWHAQ	1	2947	0	2947	1.09	1.09	1	0	2947	2881	N
CHAF1B	CHAF1B	1	1822	0	1822	1.09	1.09	1	0	1822	1788	Y
THOC2	THOC2	1	4330	0	4330	1.09	1.09	1	0	4330	4218	Y
PRPF40A	PRPF40A	1	41108	0	41108	1.09	1.09	1	0	41108	40399	Y
MAGI1	MAGI1	1	2103	0	2103	1.09	1.09	1	0	2103	2055	N
MAP4K4	MAP4K4	1	20208	0	20208	1.09	1.09	1	0	20208	19865	N
HSPA9	HSPA9	1	18240	0	18240	1.09	1.09	1	0	18240	17821	Y
SNW1	SNW1	1	5534	0	5534	1.09	1.09	1	0	5534	5396	Y
NOC3L	NOC3L	1	3893	0	3893	1.09	1.09	1	0	3893	3816	Y
EXOC1	EXOC1	1	5213	0	5213	1.09	1.09	1	0	5213	5089	N
SMARCB1	SMARCB1	1	1492	0	1492	1.09	1.09	0.99	0	1492	1457	Y
DNAJC9	DNAJC9	1	1768	0	1768	1.08	1.08	1	0	1768	1751	Y
KRT14	KRT14	1	15258	0	15258	1.08	1.08	1	0	15258	15015	N
NOP53	NOP53	1	4597	0	4597	1.08	1.08	1	0	4597	4561	Y
NOP14	NOP14	1	16283	0	16283	1.08	1.08	1	0	16283	16089	Y
SERBP1	SERBP1	1	10420	0	10420	1.08	1.08	1	0	10420	10269	Y
KIF14	KIF14	1	2312	0	2312	1.08	1.08	1	0	2312	2283	Y
PRPF40B	PRPF40B	1	2673	0	2673	1.08	1.08	1	0	2673	2652	Y
CUTC	CUTC	1	1651	0	1651	1.08	1.08	1	0	1651	1626	Y
RBM39	RBM39	1	85475	0	85475	1.08	1.08	1	0	85475	84187	Y
RBM17	RBM17	1	24045	0	24045	1.08	1.08	1	0	24045	23706	Y
CFL1	CFL1	1	6008	0	6008	1.08	1.08	1	0	6008	5931	Y
ZNF706	ZNF706	1	2935	0	2935	1.07	1.07	1	0	2935	2919	Y
SRRM2	SRRM2	1	32974	0	32974	1.07	1.07	1	0	32974	32919	Y
CDK5RAP2	CDK5RAP2	1	1414	0	1414	1.07	1.07	1	0	1414	1416	N
GPATCH8	GPATCH8	1	1455	0	1455	1.07	1.07	1	0	1455	1453	Y
MTHFD2	MTHFD2	1	1710	0	1710	1.07	1.07	1	0	1710	1710	N
H2AC20;H2AC19	H2AC20;H2AC19	1	116283	0	116283	1.07	1.07	1	0	116283	116083	Y
VRK1	VRK1	1	2061	0	2061	1.07	1.07	1	0	2061	2052	Y
TCP1	TCP1	1	2756	0	2756	1.07	1.07	1	0	2756	2735	N
AEBP1	AEBP1	1	8204	0	8204	1.07	1.07	1	0	8204	8159	Y
SART1	SART1	1	37504	0	37504	1.07	1.07	1	0	37504	37451	Y
MRPL55	MRPL55	1	1190	0	1190	1.07	1.07	1	0	1190	1185	N
SNX18	SNX18	1	1469	0	1469	1.07	1.07	1	0	1469	1462	N
HOXB9	HOXB9	1	1551	0	1551	1.07	1.07	1	0	1551	1539	Y
EIF2S2	EIF2S2	1	45972	0	45972	1.07	1.07	1	0	45972	45893	N
MYH9	MYH9	1	24184	0	24184	1.07	1.07	1	0	24184	24207	N
MYBBP1A	MYBBP1A	1	6147	0	6147	1.07	1.07	1	0	6147	6130	Y
RPL10A	RPL10A	1	5439	0	5439	1.07	1.07	1	0	5439	5424	N
BCAS2	BCAS2	1	3722	0	3722	1.07	1.07	1	0	3722	3723	Y
BRD7	BRD7	1	1876	0	1876	1.06	1.06	1	0	1876	1882	Y
SPTBN1	SPTBN1	1	8282	0	8282	1.06	1.06	1	0	8282	8371	N
SARNP	SARNP	1	1691	0	1691	1.06	1.06	1	0	1691	1694	Y
ARGLU1	ARGLU1	1	52056	0	52056	1.06	1.06	1	0	52056	52201	Y
RPL34	RPL34	1	4398	0	4398	1.06	1.06	1	0	4398	4415	N
YBX3	YBX3	1	1330	0	1330	1.06	1.06	1	0	1330	1341	Y
CWC15	CWC15	1	1637	0	1637	1.06	1.06	1	0	1637	1649	Y
SRSF11	SRSF11	1	29870	0	29870	1.06	1.06	1	0	29870	30156	Y
HBS1L	HBS1L	1	1626	0	1626	1.06	1.06	1	0	1626	1636	N
HDGF	HDGF	1	2978	0	2978	1.06	1.06	1	0	2978	2998	Y
TRIP12	TRIP12	1	2556	0	2556	1.06	1.06	1	0	2556	2578	Y
RPL22	RPL22	1	159726	0	159726	1.06	1.06	1	0	159726	160485	N
DNAJC10	DNAJC10	1	1462	0	1462	1.06	1.06	1	0	1462	1465	N
CNP	CNP	1	3629	0	3629	1.06	1.06	1	0	3629	3663	N
USP7	USP7	1	3203	0	3203	1.06	1.06	1	0	3203	3221	Y
CACYBP	CACYBP	1	2376	0	2376	1.06	1.06	1	0	2376	2395	Y
PLK1	PLK1	1	1313	0	1313	1.06	1.06	0.94	0	1313	1318	Y
FHOD1	FHOD1	1	3041	0	3041	1.05	1.05	1	0	3041	3078	N
CORO1C	CORO1C	1	3930	0	3930	1.05	1.05	1	0	3930	3979	N
MRM2	MRM2	1	1926	0	1926	1.05	1.05	1	0	1926	1948	N
AP3D1	AP3D1	1	9158	0	9158	1.05	1.05	1	0	9158	9328	N
MCM3	MCM3	1	7148	0	7148	1.05	1.05	1	0	7148	7281	Y
EBNA1BP2	EBNA1BP2	1	3836	0	3836	1.05	1.05	1	0	3836	3882	Y
H1-4	H1-4	1	107280	0	107280	1.05	1.05	1	0	107280	109462	Y
PIP5K1A	PIP5K1A	1	1310	0	1310	1.05	1.05	1	0	1310	1328	Y
AP2A1	AP2A1	1	8447	0	8447	1.04	1.04	1	0	8447	8631	N
CDK18	CDK18	1	6148	0	6148	1.04	1.04	1	0	6148	6281	Y
AURKAIP1	AURKAIP1	1	2182	0	2182	1.04	1.04	1	0	2182	2246	Y
DIMT1	DIMT1	1	22946	0	22946	1.04	1.04	1	0	22946	23466	Y
WDR11	WDR11	1	1531	0	1531	1.04	1.04	1	0	1531	1574	Y
PCBP2	PCBP2	1	7865	0	7865	1.04	1.04	1	0	7865	8069	Y
CCT3	CCT3	1	2041	0	2041	1.04	1.04	1	0	2041	2094	N
CCDC124	CCDC124	1	20854	0	20854	1.04	1.04	1	0	20854	21476	N
VPS39	VPS39	1	3249	0	3249	1.04	1.04	1	0	3249	3343	N
SON	SON	1	6008	0	6008	1.04	1.04	1	0	6008	6136	Y
RPL29	RPL29	1	9599	0	9599	1.04	1.04	1	0	9599	9851	N
RPL24	RPL24	1	15942	0	15942	1.04	1.04	1	0	15942	16286	N
FLNA	FLNA	1	3712	0	3712	1.04	1.04	1	0	3712	3813	N
TERF1	TERF1	1	1445	0	1445	1.03	1.03	1	0	1445	1500	Y
DDX47	DDX47	1	41373	0	41373	1.03	1.03	1	0	41373	42866	Y
MRPL48	MRPL48	1	1045	0	1045	1.03	1.03	1	0	1045	1087	N
PRPF6	PRPF6	1	32125	0	32125	1.03	1.03	1	0	32125	33158	Y
TRA2A	TRA2A	1	3461	0	3461	1.03	1.03	1	0	3461	3589	Y
MSN	MSN	1	134857	0	134857	1.03	1.03	1	0	134857	140127	N
AP2B1	AP2B1	1	10601	0	10601	1.03	1.03	1	0	10601	10935	N
DDX3X	DDX3X	1	7556	0	7556	1.03	1.03	1	0	7556	7792	Y
RALGAPB	RALGAPB	1	2721	0	2721	1.03	1.03	1	0	2721	2808	Y
ADD1	ADD1	1	4863	0	4863	1.03	1.03	1	0	4863	5039	N
RBM15	RBM15	1	2267	0	2267	1.03	1.03	1	0	2267	2342	N
RRP15	RRP15	1	2230	0	2230	1.02	1.02	1	0	2230	2332	Y
U2SURP	U2SURP	1	38785	0	38785	1.02	1.02	1	0	38785	40556	Y
DCAF13	DCAF13	1	4627	0	4627	1.02	1.02	1	0	4627	4845	Y
CCDC59	CCDC59	1	4509	0	4509	1.02	1.02	1	0	4509	4714	Y
DEK	DEK	1	34454	0	34454	1.02	1.02	1	0	34454	35989	Y
CCDC12	CCDC12	1	1605	0	1605	1.02	1.02	1	0	1605	1679	Y
PRPF3	PRPF3	1	14252	0	14252	1.02	1.02	1	0	14252	14956	Y
RACK1	RACK1	1	16852	0	16852	1.02	1.02	1	0	16852	17609	Y
PSIP1	PSIP1	1	15949	0	15949	1.02	1.02	1	0	15949	16694	Y
POLD2	POLD2	1	2498	0	2498	1.02	1.02	1	0	2498	2625	Y
RPL9P9	RPL9P9	1	15623	0	15623	1.02	1.02	1	0	15623	16378	N
BMS1	BMS1	1	2934	0	2934	1.02	1.02	1	0	2934	3063	Y
RAI14	RAI14	1	14933	0	14933	1.02	1.02	1	0	14933	15670	Y
CALD1	CALD1	1	1962	0	1962	1.02	1.02	1	0	1962	2052	N
PPFIA1	PPFIA1	1	1636	0	1636	1.02	1.02	1	0	1636	1711	N
HMGA1	HMGA1	1	2919	0	2919	1.02	1.02	1	0	2919	3055	Y
DCLK1	DCLK1	1	1684	0	1684	1.02	1.02	1	0	1684	1760	N
FAM83D	FAM83D	1	3555	0	3555	1.02	1.02	1	0	3555	3715	N
IDH3G	IDH3G	1	2019	0	2019	1.02	1.02	1	0	2019	2109	N
NFIX	NFIX	1	3271	0	3271	1.02	1.02	1	0	3271	3426	Y
BCR	BCR	1	2770	0	2770	1.01	1.01	1	0	2770	2917	N
SRRM1	SRRM1	1	24950	0	24950	1.01	1.01	1	0	24950	26317	Y
SNRPD2	SNRPD2	1	12100	0	12100	1.01	1.01	1	0	12100	12779	Y
SNRNP27	SNRNP27	1	16485	0	16485	1.01	1.01	1	0	16485	17338	Y
POTEF	POTEF	1	1854	0	1854	1.01	1.01	1	0	1854	1952	N
TCERG1	TCERG1	1	53212	0	53212	1.01	1.01	1	0	53212	56199	Y
NOP58	NOP58	1	13363	0	13363	1.01	1.01	1	0	13363	14046	Y
TOPBP1	TOPBP1	1	10635	0	10635	1.01	1.01	1	0	10635	11199	Y
NCKAP1	NCKAP1	1	3089	0	3089	1.01	1.01	1	0	3089	3253	N
DLG5	DLG5	1	2152	0	2152	1.01	1.01	1	0	2152	2279	N
POLR1G	POLR1G	1	2489	0	2489	1.01	1.01	1	0	2489	2637	Y
RSBN1L	RSBN1L	1	3343	0	3343	1.01	1.01	1	0	3343	3548	Y
RBM14	RBM14	1	4567	0	4567	1.01	1.01	1	0	4567	4829	Y
SND1	SND1	1	1987	0	1987	1.01	1.01	1	0	1987	2095	Y
SRSF1	SRSF1	1	33256	0	33256	1	1	1	0	33256	35572	Y
OCRL	OCRL	1	5894	0	5894	1	1	1	0	5894	6259	N
DDX21	DDX21	1	5900	0	5900	1	1	1	0	5900	6303	Y
MPHOSPH10	MPHOSPH10	1	2643	0	2643	1	1	1	0	2643	2827	Y
NUMBL	NUMBL	1	3822	0	3822	1	1	1	0	3822	4078	N
RBM22	RBM22	1	1910	0	1910	1	1	1	0	1910	2033	Y
AHSA1	AHSA1	1	2434	0	2434	1	1	1	0	2434	2586	N
KPNB1	KPNB1	1	1600	0	1600	1	1	1	0	1600	1701	Y
SHOC2	SHOC2	1	2377	0	2377	1	1	1	0	2377	2534	Y
ZEB2	ZEB2	1	1944	0	1944	1	1	1	0	1944	2081	Y
POLR1A	POLR1A	1	2274	0	2274	1	1	1	0	2274	2419	Y
WDR48	WDR48	1	7124	0	7124	1	1	1	0	7124	7594	Y
MTDH	MTDH	1	3576	0	3576	1	1	1	0	3576	3813	Y
FARSA	FARSA	1	2547	0	2547	1	1	1	0	2547	2721	N
STK19	STK19	1	2263	0	2263	1	1	1	0	2263	2420	Y
PRPS1	PRPS1	1	5561	0	5561	1	1	1	0	5561	5927	N
CDK12	CDK12	1	12283	0	12283	0.99	0.99	1	0	12283	13199	Y
CAVIN1	CAVIN1	1	10759	0	10759	0.99	0.99	1	0	10759	11649	Y
ENO1	ENO1	1	2159	0	2159	0.99	0.99	1	0	2159	2323	N
MTHFD1	MTHFD1	1	1363	0	1363	0.99	0.99	1	0	1363	1465	N
NAA15	NAA15	1	6341	0	6341	0.99	0.99	1	0	6341	6822	Y
DTX3	DTX3	1	1772	0	1772	0.99	0.99	1	0	1772	1906	N
WASF1	WASF1	1	1675	0	1675	0.99	0.99	1	0	1675	1797	N
HP1BP3	HP1BP3	1	14840	0	14840	0.99	0.99	1	0	14840	15967	Y
DDX18	DDX18	1	22744	0	22744	0.99	0.99	1	0	22744	24507	Y
MCM5	MCM5	1	9105	0	9105	0.99	0.99	1	0	9105	9852	Y
PGAM5	PGAM5	1	14383	0	14383	0.99	0.99	1	0	14383	15571	N
PRDX1	PRDX1	1	14267	0	14267	0.99	0.99	1	0	14267	15296	N
KIF5B	KIF5B	1	3010	0	3010	0.99	0.99	1	0	3010	3256	N
SPTAN1	SPTAN1	1	2883	0	2883	0.99	0.99	1	0	2883	3118	N
SAP18	SAP18	1	2459	0	2459	0.98	0.98	1	0	2459	2684	Y
PRKACA	PRKACA	1	1882	0	1882	0.98	0.98	1	0	1882	2053	N
KRT2	KRT2	1	17194	0	17194	0.98	0.98	1	0	17194	18646	N
KIF2C	KIF2C	1	3070	0	3070	0.98	0.98	1	0	3070	3335	Y
ZNF148	ZNF148	1	2761	0	2761	0.98	0.98	1	0	2761	3004	Y
DENR	DENR	1	5344	0	5344	0.98	0.98	1	0	5344	5798	N
TAF1C	TAF1C	1	3617	0	3617	0.98	0.98	1	0	3617	3931	Y
SRPK2	SRPK2	1	1337	0	1337	0.98	0.98	1	0	1337	1461	Y
RPS8	RPS8	1	20763	0	20763	0.98	0.98	1	0	20763	22677	Y
EXOC2	EXOC2	1	3601	0	3601	0.98	0.98	1	0	3601	3927	N
CCDC137	CCDC137	1	2102	0	2102	0.98	0.98	1	0	2102	2294	N
FRG1	FRG1	1	9465	0	9465	0.97	0.97	1	0	9465	10379	Y
MRPL22	MRPL22	1	2053	0	2053	0.97	0.97	1	0	2053	2251	N
SRSF6	SRSF6	1	20833	0	20833	0.97	0.97	1	0	20833	22813	Y
KPNA1	KPNA1	1	1975	0	1975	0.97	0.97	1	0	1975	2170	Y
GAPDH	GAPDH	1	4344	0	4344	0.97	0.97	1	0	4344	4797	Y
CDK1	CDK1	1	3901	0	3901	0.97	0.97	1	0	3901	4298	Y
DDX1	DDX1	1	2523	0	2523	0.97	0.97	1	0	2523	2781	Y
NAA30	NAA30	1	2003	0	2003	0.97	0.97	1	0	2003	2213	Y
IMP3	IMP3	1	9888	0	9888	0.97	0.97	1	0	9888	10845	Y
NOL10	NOL10	1	10943	0	10943	0.97	0.97	1	0	10943	12017	Y
SRRT	SRRT	1	1492	0	1492	0.97	0.97	1	0	1492	1647	Y
PACSIN3	PACSIN3	1	4603	0	4603	0.97	0.97	1	0	4603	5083	N
DDX55	DDX55	1	3760	0	3760	0.97	0.97	1	0	3760	4137	Y
MICU1	MICU1	1	4003	0	4003	0.97	0.97	1	0	4003	4383	N
KIF5C	KIF5C	1	1497	0	1497	0.97	0.97	1	0	1497	1654	N
S100A4	S100A4	1	1939	0	1939	0.97	0.97	1	0	1939	2123	Y
EMG1	EMG1	1	42311	0	42311	0.97	0.97	1	0	42311	46727	Y
GRK6	GRK6	1	1468	0	1468	0.97	0.97	1	0	1468	1614	N
CSTF3	CSTF3	1	1610	0	1610	0.97	0.97	1	0	1610	1763	Y
EIF4B	EIF4B	1	4389	0	4389	0.97	0.97	1	0	4389	4804	N
RPL36AL	RPL36AL	1	3619	0	3619	0.96	0.96	1	0	3619	4041	N
EZR	EZR	1	110779	0	110779	0.96	0.96	1	0	110779	123444	N
KRT10	KRT10	1	34249	0	34249	0.96	0.96	1	0	34249	38085	N
AFDN	AFDN	1	2459	0	2459	0.96	0.96	1	0	2459	2739	N
PPIG	PPIG	1	7098	0	7098	0.96	0.96	1	0	7098	7878	Y
PRPF8	PRPF8	1	26497	0	26497	0.96	0.96	1	0	26497	29401	Y
HMMR	HMMR	1	1551	0	1551	0.96	0.96	1	0	1551	1730	N
MICU2	MICU2	1	3006	0	3006	0.96	0.96	1	0	3006	3325	N
PLEKHA1	PLEKHA1	1	1482	0	1482	0.96	0.96	1	0	1482	1649	Y
TJP2	TJP2	1	12752	0	12752	0.95	0.95	1	0	12752	14340	Y
KPNA2	KPNA2	1	3771	0	3771	0.95	0.95	1	0	3771	4236	Y
RPL10	RPL10	1	5846	0	5846	0.95	0.95	1	0	5846	6562	N
GPATCH4	GPATCH4	1	6095	0	6095	0.95	0.95	1	0	6095	6878	Y
RPL19	RPL19	1	17957	0	17957	0.95	0.95	1	0	17957	20177	N
RUVBL1	RUVBL1	1	1289	0	1289	0.95	0.95	1	0	1289	1440	Y
CYFIP1	CYFIP1	1	11010	0	11010	0.94	0.94	1	0	11010	12482	N
SRSF3	SRSF3	1	5545	0	5545	0.94	0.94	1	0	5545	6293	Y
PUF60	PUF60	1	50306	0	50306	0.94	0.94	1	0	50306	56812	Y
UACA	UACA	1	5620	0	5620	0.94	0.94	1	0	5620	6362	Y
IPO4	IPO4	1	1612	0	1612	0.94	0.94	1	0	1612	1833	Y
MMTAG2	MMTAG2	1	10749	0	10749	0.94	0.94	1	0	10749	12213	N
YWHAG	YWHAG	1	2671	0	2671	0.94	0.94	1	0	2671	3023	N
USP39	USP39	1	11840	0	11840	0.94	0.94	1	0	11840	13501	Y
RAN	RAN	1	15196	0	15196	0.94	0.94	1	0	15196	17307	Y
BAIAP2L1	BAIAP2L1	1	13842	0	13842	0.94	0.94	1	0	13842	15699	N
TRIR	TRIR	1	5744	0	5744	0.94	0.94	1	0	5744	6518	Y
RBM42	RBM42	1	1629	0	1629	0.94	0.94	1	0	1629	1849	Y
CAPZA1	CAPZA1	1	6434	0	6434	0.94	0.94	1	0	6434	7312	N
NOL12	NOL12	1	12235	0	12235	0.94	0.94	1	0	12235	13890	Y
RPL27	RPL27	1	8616	0	8616	0.94	0.94	1	0	8616	9728	N
H2AX	H2AX	1	2525	0	2525	0.94	0.94	1	0	2525	2851	Y
ADD3	ADD3	1	3501	0	3501	0.94	0.94	1	0	3501	3975	N
EXOC7	EXOC7	1	2384	0	2384	0.94	0.94	1	0	2384	2710	N
PTPN13	PTPN13	1	6367	0	6367	0.93	0.93	1	0	6367	7337	Y
LRRC47	LRRC47	1	12605	0	12605	0.93	0.93	1	0	12605	14400	Y
ABI1	ABI1	1	3741	0	3741	0.93	0.93	1	0	3741	4284	Y
HMGN1	HMGN1	1	5120	0	5120	0.93	0.93	1	0	5120	5886	Y
PPAN	PPAN	1	2069	0	2069	0.93	0.93	1	0	2069	2384	Y
SMARCA4	SMARCA4	1	1822	0	1822	0.93	0.93	1	0	1822	2079	Y
USP16	USP16	1	2596	0	2596	0.93	0.93	1	0	2596	2963	Y
DOCK1	DOCK1	1	2238	0	2238	0.93	0.93	1	0	2238	2575	N
PPIH	PPIH	1	4305	0	4305	0.93	0.93	1	0	4305	4940	Y
IMP4	IMP4	1	18893	0	18893	0.93	0.93	1	0	18893	21761	Y
BCL7A	BCL7A	1	1399	0	1399	0.93	0.93	1	0	1399	1606	Y
CFAP20	CFAP20	1	7347	0	7347	0.93	0.93	1	0	7347	8436	Y
TAOK1	TAOK1	1	23666	0	23666	0.93	0.93	1	0	23666	27240	N
SRGAP2	SRGAP2	1	9619	0	9619	0.93	0.93	1	0	9619	10994	Y
PHF3	PHF3	1	2024	0	2024	0.93	0.93	1	0	2024	2310	Y
ABT1	ABT1	1	7986	0	7986	0.93	0.93	1	0	7986	9188	Y
ECT2	ECT2	1	1272	0	1272	0.93	0.93	1	0	1272	1463	Y
NFIC	NFIC	1	2489	0	2489	0.93	0.93	1	0	2489	2868	Y
RBFA	RBFA	1	1489	0	1489	0.92	0.92	1	0	1489	1726	N
CDK13	CDK13	1	9357	0	9357	0.92	0.92	1	0	9357	10906	Y
GTPBP1	GTPBP1	1	4172	0	4172	0.92	0.92	1	0	4172	4862	N
UTP14C	UTP14C	1	3168	0	3168	0.92	0.92	1	0	3168	3670	Y
TAF2	TAF2	1	2589	0	2589	0.92	0.92	1	0	2589	2996	Y
TMPO	TMPO	1	2995	0	2995	0.92	0.92	1	0	2995	3491	Y
HSP90AB1	HSP90AB1	1	3366	0	3366	0.92	0.92	1	0	3366	3919	Y
NOP56	NOP56	1	2579	0	2579	0.92	0.92	1	0	2579	2977	Y
SNRNP200	SNRNP200	1	35708	0	35708	0.92	0.92	1	0	35708	41248	Y
THYN1	THYN1	1	2490	0	2490	0.92	0.92	1	0	2490	2887	Y
SGPL1	SGPL1	1	7268	0	7268	0.92	0.92	1	0	7268	8391	N
LPL	LPL	1	5369	0	5369	0.92	0.92	1	0	5369	6198	N
RPS2	RPS2	1	21238	0	21238	0.92	0.92	1	0	21238	24649	N
RPS9	RPS9	1	9358	0	9358	0.92	0.92	1	0	9358	10886	Y
HTATSF1	HTATSF1	1	2369	0	2369	0.92	0.92	1	0	2369	2742	Y
SMC1A	SMC1A	1	1292	0	1292	0.92	0.92	0.98	0	1292	1503	Y
SMAD3	SMAD3	1	5014	0	5014	0.91	0.91	1	0	5014	5881	Y
AP2A2	AP2A2	1	3955	0	3955	0.91	0.91	1	0	3955	4616	N
SMARCA5	SMARCA5	1	2271	0	2271	0.91	0.91	1	0	2271	2657	Y
RPL17	RPL17	1	24443	0	24443	0.91	0.91	1	0	24443	28611	N
SCAF4	SCAF4	1	6417	0	6417	0.91	0.91	1	0	6417	7516	Y
CKAP4	CKAP4	1	1426	0	1426	0.91	0.91	1	0	1426	1678	N
POLR1F	POLR1F	1	5482	0	5482	0.91	0.91	1	0	5482	6428	Y
CTTN	CTTN	1	1509	0	1509	0.91	0.91	1	0	1509	1771	N
GNL2	GNL2	1	3667	0	3667	0.91	0.91	1	0	3667	4315	Y
DHX15	DHX15	1	18129	0	18129	0.91	0.91	1	0	18129	21320	Y
FERMT2	FERMT2	1	1517	0	1517	0.91	0.91	0.99	0	1517	1769	N
NOP2	NOP2	1	2757	0	2757	0.9	0.9	1	0	2757	3264	Y
PTK2	PTK2	1	1386	0	1386	0.9	0.9	1	0	1386	1645	Y
EPB41L1	EPB41L1	1	3302	0	3302	0.9	0.9	1	0	3302	3917	N
VPS28	VPS28	1	1949	0	1949	0.9	0.9	1	0	1949	2298	N
SNIP1	SNIP1	1	8498	0	8498	0.9	0.9	1	0	8498	10080	Y
PAK1IP1	PAK1IP1	1	7865	0	7865	0.9	0.9	1	0	7865	9299	Y
FSD1	FSD1	1	3006	0	3006	0.9	0.9	1	0	3006	3556	Y
DIS3	DIS3	1	1596	0	1596	0.9	0.9	1	0	1596	1892	Y
EXOC4	EXOC4	1	6477	0	6477	0.9	0.9	1	0	6477	7673	N
SRSF2	SRSF2	1	2443	0	2443	0.89	0.89	1	0	2443	2912	Y
DNAJC8	DNAJC8	1	10966	0	10966	0.89	0.89	1	0	10966	13149	Y
KRT9	KRT9	1	14242	0	14242	0.89	0.89	1	0	14242	17118	N
EEF2	EEF2	1	6298	0	6298	0.89	0.89	1	0	6298	7536	Y
NKAPD1	NKAPD1	1	3368	0	3368	0.89	0.89	1	0	3368	4016	N
HMGN2	HMGN2	1	1411	0	1411	0.89	0.89	1	0	1411	1691	Y
CLK3	CLK3	1	4309	0	4309	0.89	0.89	1	0	4309	5137	Y
HSPH1	HSPH1	1	2298	0	2298	0.89	0.89	1	0	2298	2757	N
LBR	LBR	1	1695	0	1695	0.89	0.89	1	0	1695	2040	Y
ARRB2	ARRB2	1	3401	0	3401	0.89	0.89	1	0	3401	4073	Y
CDKN2AIP	CDKN2AIP	1	1943	0	1943	0.89	0.89	1	0	1943	2336	Y
EXOC6B	EXOC6B	1	1637	0	1637	0.89	0.89	1	0	1637	1968	N
MRPL54	MRPL54	1	2397	0	2397	0.89	0.89	1	0	2397	2858	N
PCNT	PCNT	1	1635	0	1635	0.89	0.89	1	0	1635	1966	N
PRPF38B	PRPF38B	1	6252	0	6252	0.89	0.89	1	0	6252	7496	Y
AATF	AATF	1	4572	0	4572	0.89	0.89	1	0	4572	5479	Y
RPL3	RPL3	1	4919	0	4919	0.89	0.89	1	0	4919	5871	Y
CCNL2	CCNL2	1	2010	0	2010	0.89	0.89	1	0	2010	2409	Y
PLRG1	PLRG1	1	4826	0	4826	0.88	0.88	1	0	4826	5864	Y
EIF2A	EIF2A	1	1466	0	1466	0.88	0.88	1	0	1466	1774	N
RPL18A	RPL18A	1	3050	0	3050	0.88	0.88	1	0	3050	3718	N
CAAP1	CAAP1	1	2332	0	2332	0.88	0.88	1	0	2332	2813	N
SARS2	SARS2	1	1632	0	1632	0.88	0.88	1	0	1632	1980	N
CSNK1A1	CSNK1A1	1	4636	0	4636	0.88	0.88	1	0	4636	5633	Y
APEX1	APEX1	1	4389	0	4389	0.88	0.88	1	0	4389	5295	Y
ARL6IP4	ARL6IP4	1	24604	0	24604	0.88	0.88	1	0	24604	29771	Y
SNRPB2	SNRPB2	1	12462	0	12462	0.88	0.88	1	0	12462	15120	Y
HADHA	HADHA	1	1755	0	1755	0.88	0.88	1	0	1755	2138	N
COPA	COPA	1	4827	0	4827	0.88	0.88	1	0	4827	5819	N
MRGBP	MRGBP	1	2420	0	2420	0.88	0.88	1	0	2420	2932	Y
CDC42BPB	CDC42BPB	1	7023	0	7023	0.88	0.88	1	0	7023	8547	N
EEF1G	EEF1G	1	3321	0	3321	0.88	0.88	1	0	3321	4039	Y
DYNC2I2	DYNC2I2	1	2307	0	2307	0.88	0.88	1	0	2307	2785	N
DYNC2I1	DYNC2I1	1	1727	0	1727	0.88	0.88	1	0	1727	2097	N
PRPF38A	PRPF38A	1	14262	0	14262	0.88	0.88	1	0	14262	17193	Y
MTREX	MTREX	1	1402	0	1402	0.88	0.88	1	0	1402	1691	Y
NOM1	NOM1	1	3838	0	3838	0.88	0.88	1	0	3838	4643	Y
KIAA1522	KIAA1522	1	3963	0	3963	0.87	0.87	1	0	3963	4846	Y
FCF1	FCF1	1	2731	0	2731	0.87	0.87	1	0	2731	3350	Y
BCLAF1	BCLAF1	1	3391	0	3391	0.87	0.87	1	0	3391	4155	Y
PHC2	PHC2	1	1416	0	1416	0.87	0.87	1	0	1416	1746	Y
CPSF7	CPSF7	1	3324	0	3324	0.87	0.87	1	0	3324	4067	Y
HSPD1	HSPD1	1	3298	0	3298	0.87	0.87	1	0	3298	4022	N
SF3A3	SF3A3	1	22201	0	22201	0.87	0.87	1	0	22201	27261	Y
MID1	MID1	1	11882	0	11882	0.87	0.87	1	0	11882	14637	N
CHERP	CHERP	1	7532	0	7532	0.87	0.87	1	0	7532	9218	N
UTP14A	UTP14A	1	3877	0	3877	0.87	0.87	1	0	3877	4741	Y
EIF2S1	EIF2S1	1	26998	0	26998	0.87	0.87	1	0	26998	33222	N
DHX16	DHX16	1	1910	0	1910	0.87	0.87	1	0	1910	2355	Y
DAXX	DAXX	1	1838	0	1838	0.86	0.86	1	0	1838	2284	Y
ILF2	ILF2	1	1720	0	1720	0.86	0.86	1	0	1720	2129	Y
TUBA1B	TUBA1B	1	8606	0	8606	0.86	0.86	1	0	8606	10624	N
TPM3	TPM3	1	1829	0	1829	0.86	0.86	1	0	1829	2261	N
CCNK	CCNK	1	6452	0	6452	0.86	0.86	1	0	6452	8035	Y
DDX39B	DDX39B	1	3369	0	3369	0.86	0.86	1	0	3369	4166	Y
DOCK6	DOCK6	1	2610	0	2610	0.86	0.86	1	0	2610	3224	N
PABPC1	PABPC1	1	2199	0	2199	0.86	0.86	1	0	2199	2743	Y
ARHGAP10	ARHGAP10	1	2841	0	2841	0.86	0.86	1	0	2841	3542	N
GPKOW	GPKOW	1	2054	0	2054	0.86	0.86	1	0	2054	2538	Y
EEFSEC	EEFSEC	1	8363	0	8363	0.86	0.86	1	0	8363	10340	Y
RPL26	RPL26	1	57969	0	57969	0.86	0.86	1	0	57969	72263	N
SF3B3	SF3B3	1	29453	0	29453	0.86	0.86	1	0	29453	36608	Y
GLYR1	GLYR1	1	7362	0	7362	0.86	0.86	1	0	7362	9084	Y
SURF6	SURF6	1	1754	0	1754	0.86	0.86	1	0	1754	2184	Y
NCL	NCL	1	4636	0	4636	0.85	0.85	1	0	4636	5847	Y
EIF4A3	EIF4A3	1	5615	0	5615	0.85	0.85	1	0	5615	7073	Y
MYH14	MYH14	1	3249	0	3249	0.85	0.85	1	0	3249	4068	N
FAM133B	FAM133B	1	2205	0	2205	0.85	0.85	1	0	2205	2752	Y
MCMBP	MCMBP	1	1437	0	1437	0.85	0.85	1	0	1437	1797	Y
PRPF19	PRPF19	1	31749	0	31749	0.85	0.85	1	0	31749	39617	Y
POLR1E	POLR1E	1	4357	0	4357	0.85	0.85	1	0	4357	5443	Y
CCAR1	CCAR1	1	3012	0	3012	0.85	0.85	1	0	3012	3773	N
CCDC86	CCDC86	1	2715	0	2715	0.85	0.85	1	0	2715	3410	Y
ARHGEF40	ARHGEF40	1	1583	0	1583	0.85	0.85	1	0	1583	1993	N
WDR12	WDR12	1	1423	0	1423	0.85	0.85	0.98	0	1423	1794	Y
EIF2B5	EIF2B5	1	2626	0	2626	0.84	0.84	1	0	2626	3350	N
MPG	MPG	1	3756	0	3756	0.84	0.84	1	0	3756	4765	Y
SNRPB	SNRPB	1	5608	0	5608	0.84	0.84	1	0	5608	7149	Y
EFTUD2	EFTUD2	1	24620	0	24620	0.84	0.84	1	0	24620	31198	N
TAF3	TAF3	1	1573	0	1573	0.84	0.84	1	0	1573	1990	Y
NAT10	NAT10	1	33900	0	33900	0.84	0.84	1	0	33900	43288	Y
POLD1	POLD1	1	1902	0	1902	0.84	0.84	1	0	1902	2422	Y
NF2	NF2	1	3847	0	3847	0.84	0.84	1	0	3847	4880	Y
CHAF1A	CHAF1A	1	1396	0	1396	0.84	0.84	1	0	1396	1774	Y
RFC3	RFC3	1	2135	0	2135	0.84	0.84	1	0	2135	2723	Y
NMT1	NMT1	1	3183	0	3183	0.84	0.84	1	0	3183	4039	N
MOGS	MOGS	1	18471	0	18471	0.84	0.84	1	0	18471	23499	N
TCOF1	TCOF1	1	58698	0	58698	0.83	0.83	1	0	58698	75337	Y
SCAF11	SCAF11	1	3300	0	3300	0.83	0.83	1	0	3300	4238	Y
RBBP4	RBBP4	1	2604	0	2604	0.83	0.83	1	0	2604	3366	Y
SF3B1	SF3B1	1	35809	0	35809	0.83	0.83	1	0	35809	45836	Y
STK10	STK10	1	30113	0	30113	0.83	0.83	1	0	30113	38805	N
KIF2A	KIF2A	1	14463	0	14463	0.82	0.82	1	0	14463	18822	N
ELP3	ELP3	1	1450	0	1450	0.82	0.82	1	0	1450	1895	Y
CPSF6	CPSF6	1	12694	0	12694	0.82	0.82	1	0	12694	16606	Y
FYN	FYN	1	6982	0	6982	0.82	0.82	1	0	6982	9092	Y
RPL15	RPL15	1	4952	0	4952	0.82	0.82	1	0	4952	6475	N
SRSF10	SRSF10	1	2066	0	2066	0.82	0.82	1	0	2066	2704	Y
PPP1CA	PPP1CA	1	1989	0	1989	0.82	0.82	1	0	1989	2591	Y
LUC7L2	LUC7L2	1	59379	0	59379	0.82	0.82	1	0	59379	77646	Y
TBL3	TBL3	1	2316	0	2316	0.82	0.82	1	0	2316	3006	Y
CIR1	CIR1	1	2073	0	2073	0.82	0.82	1	0	2073	2687	Y
ADD2	ADD2	1	1857	0	1857	0.82	0.82	1	0	1857	2430	N
RBM10	RBM10	1	6792	0	6792	0.82	0.82	1	0	6792	8830	Y
FTSJ3	FTSJ3	1	8910	0	8910	0.82	0.82	1	0	8910	11607	Y
NSUN4	NSUN4	1	3697	0	3697	0.81	0.81	1	0	3697	4855	N
DDX41	DDX41	1	16689	0	16689	0.81	0.81	1	0	16689	22086	Y
RSRC1	RSRC1	1	1678	0	1678	0.81	0.81	1	0	1678	2220	Y
RBBP6	RBBP6	1	5688	0	5688	0.81	0.81	1	0	5688	7534	Y
TJP1	TJP1	1	27009	0	27009	0.81	0.81	1	0	27009	35475	N
RBM25	RBM25	1	9427	0	9427	0.81	0.81	1	0	9427	12396	Y
DYNLRB1	DYNLRB1	1	1911	0	1911	0.81	0.81	1	0	1911	2509	N
LRRC40	LRRC40	1	1849	0	1849	0.8	0.8	1	0	1849	2471	N
PRPF4	PRPF4	1	10139	0	10139	0.8	0.8	1	0	10139	13460	Y
BCKDK	BCKDK	1	2792	0	2792	0.8	0.8	1	0	2792	3723	N
ACAD11	ACAD11	1	1610	0	1610	0.8	0.8	1	0	1610	2135	N
JPH1	JPH1	1	2672	0	2672	0.8	0.8	1	0	2672	3541	N
HADHB	HADHB	1	7377	0	7377	0.8	0.8	1	0	7377	9821	N
DLG3	DLG3	1	1564	0	1564	0.8	0.8	1	0	1564	2093	N
THRAP3	THRAP3	1	2597	0	2597	0.8	0.8	1	0	2597	3452	Y
RFC4	RFC4	1	4718	0	4718	0.8	0.8	1	0	4718	6313	Y
TUFM	TUFM	1	10690	0	10690	0.79	0.79	1	0	10690	14392	N
AKAP17A	AKAP17A	1	5555	0	5555	0.79	0.79	1	0	5555	7507	Y
ACOT9	ACOT9	1	2219	0	2219	0.79	0.79	1	0	2219	3007	N
GTF2H2	GTF2H2	1	3266	0	3266	0.79	0.79	1	0	3266	4415	Y
NOC4L	NOC4L	1	4254	0	4254	0.79	0.79	1	0	4254	5748	Y
RANBP2	RANBP2	1	2873	0	2873	0.79	0.79	1	0	2873	3862	Y
ZCCHC17	ZCCHC17	1	15988	0	15988	0.79	0.79	1	0	15988	21605	Y
DDX17	DDX17	1	6145	0	6145	0.79	0.79	1	0	6145	8323	Y
DDX10	DDX10	1	2610	0	2610	0.79	0.79	1	0	2610	3523	Y
RNPS1	RNPS1	1	3773	0	3773	0.79	0.79	1	0	3773	5121	Y
LSM4	LSM4	1	1188	0	1188	0.79	0.79	1	0	1188	1605	Y
PES1	PES1	1	52664	0	52664	0.79	0.79	1	0	52664	71525	Y
EIF2S3	EIF2S3	1	12462	0	12462	0.79	0.79	1	0	12462	16776	N
SMAD9	SMAD9	1	4230	0	4230	0.78	0.78	1	0	4230	5791	Y
PDK1	PDK1	1	2864	0	2864	0.78	0.78	1	0	2864	3902	N
MECP2	MECP2	1	3481	0	3481	0.78	0.78	1	0	3481	4731	Y
TRMT2A	TRMT2A	1	1647	0	1647	0.78	0.78	1	0	1647	2245	N
SLK	SLK	1	8341	0	8341	0.78	0.78	1	0	8341	11404	N
TRIM3	TRIM3	1	1965	0	1965	0.78	0.78	1	0	1965	2703	N
GTF2H4	GTF2H4	1	2237	0	2237	0.78	0.78	1	0	2237	3047	Y
PLCB3	PLCB3	1	9570	0	9570	0.78	0.78	1	0	9570	13157	Y
NOP16	NOP16	1	2569	0	2569	0.78	0.78	1	0	2569	3498	Y
PTBP1	PTBP1	1	1984	0	1984	0.78	0.78	1	0	1984	2720	Y
UPF2	UPF2	1	4667	0	4667	0.78	0.78	1	0	4667	6348	N
RPS29	RPS29	1	1882	0	1882	0.78	0.78	1	0	1882	2568	N
SRP14	SRP14	1	3830	0	3830	0.78	0.78	1	0	3830	5247	N
ERCC3	ERCC3	1	3101	0	3101	0.78	0.78	1	0	3101	4247	Y
NUSAP1	NUSAP1	1	2537	0	2537	0.78	0.78	1	0	2537	3485	Y
SLIT2	SLIT2	1	2892	0	2892	0.78	0.78	1	0	2892	3970	N
H1-3	H1-3	1	9209	0	9209	0.78	0.78	1	0	9209	12638	Y
HDGFL3	HDGFL3	1	2708	0	2708	0.78	0.78	1	0	2708	3685	Y
PHF5A	PHF5A	1	5053	0	5053	0.78	0.78	1	0	5053	6907	Y
PCNP	PCNP	1	6097	0	6097	0.77	0.77	1	0	6097	8449	Y
MRPS27	MRPS27	1	3016	0	3016	0.77	0.77	1	0	3016	4185	N
FECH	FECH	1	1698	0	1698	0.77	0.77	1	0	1698	2364	N
MAZ	MAZ	1	2372	0	2372	0.77	0.77	1	0	2372	3281	Y
GTF2H1	GTF2H1	1	1662	0	1662	0.77	0.77	1	0	1662	2290	Y
H2BC21	H2BC21	1	74106	0	74106	0.77	0.77	1	0	74106	103008	Y
EXOC3	EXOC3	1	2342	0	2342	0.77	0.77	1	0	2342	3226	N
RPL21	RPL21	1	1608	0	1608	0.77	0.77	0.98	0	1608	2216	N
RSL1D1	RSL1D1	1	2716	0	2716	0.76	0.76	1	0	2716	3796	Y
RPS11	RPS11	1	77644	0	77644	0.76	0.76	1	0	77644	108589	Y
SYNCRIP	SYNCRIP	1	1436	0	1436	0.76	0.76	1	0	1436	2029	Y
ANXA2	ANXA2	1	4440	0	4440	0.76	0.76	1	0	4440	6220	N
NUDT21	NUDT21	1	5085	0	5085	0.76	0.76	1	0	5085	7140	Y
TNIK	TNIK	1	1991	0	1991	0.76	0.76	1	0	1991	2801	Y
GTF2I	GTF2I	1	3367	0	3367	0.76	0.76	1	0	3367	4721	Y
NPM1	NPM1	1	6034	0	6034	0.76	0.76	1	0	6034	8490	Y
TMOD3	TMOD3	1	2141	0	2141	0.76	0.76	1	0	2141	3008	N
DDX42	DDX42	1	3084	0	3084	0.75	0.75	1	0	3084	4385	Y
SF3A1	SF3A1	1	15698	0	15698	0.75	0.75	1	0	15698	22189	Y
SF3A2	SF3A2	1	11769	0	11769	0.75	0.75	1	0	11769	16830	Y
TSR1	TSR1	1	11968	0	11968	0.75	0.75	1	0	11968	16990	Y
KHSRP	KHSRP	1	4727	0	4727	0.75	0.75	1	0	4727	6693	Y
HNRNPK	HNRNPK	1	5103	0	5103	0.75	0.75	1	0	5103	7268	Y
HSPA1A;HSPA1B	HSPA1A;HSPA1B	1	46900	0	46900	0.75	0.75	1	0	46900	66563	Y
METTL17	METTL17	1	1543	0	1543	0.75	0.75	1	0	1543	2209	N
UTP3	UTP3	1	8264	0	8264	0.75	0.75	1	0	8264	11714	Y
NAA10	NAA10	1	2665	0	2665	0.74	0.74	1	0	2665	3859	Y
SREK1	SREK1	1	11257	0	11257	0.74	0.74	1	0	11257	16284	Y
ZNF512	ZNF512	1	2257	0	2257	0.74	0.74	1	0	2257	3235	Y
TMA16	TMA16	1	10890	0	10890	0.74	0.74	1	0	10890	15795	Y
ALKBH5	ALKBH5	1	1948	0	1948	0.74	0.74	1	0	1948	2817	Y
HNRNPU	HNRNPU	1	6052	0	6052	0.74	0.74	1	0	6052	8690	Y
SF3B2	SF3B2	1	40548	0	40548	0.74	0.74	1	0	40548	58132	Y
NHERF2	NHERF2	1	8551	0	8551	0.73	0.73	1	0	8551	12420	Y
NOC2L	NOC2L	1	2725	0	2725	0.73	0.73	1	0	2725	3959	Y
ACIN1	ACIN1	1	2101	0	2101	0.73	0.73	1	0	2101	3090	Y
DDX54	DDX54	1	3179	0	3179	0.73	0.73	1	0	3179	4614	Y
PRC1	PRC1	1	2137	0	2137	0.73	0.73	1	0	2137	3140	Y
RFC5	RFC5	1	1668	0	1668	0.73	0.73	1	0	1668	2449	Y
CMSS1	CMSS1	1	3833	0	3833	0.73	0.73	1	0	3833	5594	Y
MYL6	MYL6	1	6532	0	6532	0.73	0.73	1	0	6532	9581	N
EPB41L5	EPB41L5	1	12059	0	12059	0.72	0.72	1	0	12059	17931	N
CYFIP2	CYFIP2	1	1824	0	1824	0.72	0.72	1	0	1824	2709	Y
RPS16	RPS16	1	33443	0	33443	0.72	0.72	1	0	33443	49798	Y
TFAM	TFAM	1	4231	0	4231	0.72	0.72	1	0	4231	6295	N
C19orf53	C19orf53	1	1413	0	1413	0.72	0.72	1	0	1413	2107	Y
RFC1	RFC1	1	2179	0	2179	0.72	0.72	1	0	2179	3215	Y
PDIA5	PDIA5	1	3618	0	3618	0.72	0.72	1	0	3618	5336	N
SF3B6	SF3B6	1	2115	0	2115	0.72	0.72	1	0	2115	3142	Y
CACTIN	CACTIN	1	9372	0	9372	0.72	0.72	1	0	9372	13807	Y
MID2	MID2	1	1439	0	1439	0.71	0.71	1	0	1439	2168	N
TFB1M	TFB1M	1	9466	0	9466	0.71	0.71	1	0	9466	14140	N
SNRPA1	SNRPA1	1	23159	0	23159	0.71	0.71	1	0	23159	34769	Y
MRPS12	MRPS12	1	1690	0	1690	0.71	0.71	1	0	1690	2553	N
FIP1L1	FIP1L1	1	6303	0	6303	0.71	0.71	1	0	6303	9499	Y
PRKDC	PRKDC	1	4830	0	4830	0.71	0.71	1	0	4830	7289	Y
NSUN2	NSUN2	1	2884	0	2884	0.7	0.7	1	0	2884	4404	Y
THUMPD1	THUMPD1	1	1886	0	1886	0.7	0.7	1	0	1886	2877	Y
PCBP1	PCBP1	1	17265	0	17265	0.7	0.7	1	0	17265	26157	Y
RCC2	RCC2	1	9783	0	9783	0.7	0.7	1	0	9783	14849	Y
EIF3D	EIF3D	1	2639	0	2639	0.7	0.7	1	0	2639	4042	N
RPS21	RPS21	1	13679	0	13679	0.7	0.7	1	0	13679	20829	N
AMOT	AMOT	1	1505	0	1505	0.7	0.7	1	0	1505	2287	N
EEIG2	EEIG2	1	3145	0	3145	0.7	0.7	1	0	3145	4763	Y
MCTS1	MCTS1	1	3319	0	3319	0.7	0.7	1	0	3319	5089	N
NIFK	NIFK	1	12435	0	12435	0.69	0.69	1	0	12435	19360	Y
RFC2	RFC2	1	2317	0	2317	0.69	0.69	1	0	2317	3571	Y
RIOX2	RIOX2	1	4741	0	4741	0.69	0.69	1	0	4741	7329	Y
SRSF9	SRSF9	1	3176	0	3176	0.68	0.68	1	0	3176	4996	Y
ELAVL1	ELAVL1	1	3488	0	3488	0.68	0.68	1	0	3488	5488	Y
U2AF1	U2AF1	1	42783	0	42783	0.68	0.68	1	0	42783	66931	Y
GTPBP4	GTPBP4	1	11101	0	11101	0.68	0.68	1	0	11101	17336	Y
MKI67	MKI67	1	2209	0	2209	0.68	0.68	1	0	2209	3463	Y
FARP1	FARP1	1	2316	0	2316	0.68	0.68	1	0	2316	3619	N
FBL	FBL	1	4325	0	4325	0.68	0.68	1	0	4325	6830	N
SRSF7	SRSF7	1	23236	0	23236	0.67	0.67	1	0	23236	36943	Y
RRP1B	RRP1B	1	3768	0	3768	0.67	0.67	1	0	3768	5974	Y
EIF4A1	EIF4A1	1	1999	0	1999	0.67	0.67	1	0	1999	3188	N
RPL36A	RPL36A	1	17969	0	17969	0.67	0.67	1	0	17969	28437	N
PXK	PXK	1	1672	0	1672	0.67	0.67	1	0	1672	2657	N
RPS27	RPS27	1	9833	0	9833	0.67	0.67	1	0	9833	15661	Y
CMAS	CMAS	1	4377	0	4377	0.67	0.67	1	0	4377	6954	Y
ILF3	ILF3	1	3165	0	3165	0.66	0.66	1	0	3165	5078	Y
SNRPGP15;SNRPG	SNRPGP15;SNRPG	1	2622	0	2622	0.66	0.66	1	0	2622	4265	Y
SNRPD3	SNRPD3	1	6739	0	6739	0.66	0.66	1	0	6739	10844	Y
EPB41	EPB41	1	5063	0	5063	0.66	0.66	1	0	5063	8239	N
UPF3B	UPF3B	1	8929	0	8929	0.66	0.66	1	0	8929	14526	Y
CUSTOS	CUSTOS	1	2590	0	2590	0.65	0.65	1	0	2590	4223	Y
SUGP1	SUGP1	1	3281	0	3281	0.65	0.65	1	0	3281	5404	Y
EPB41L2	EPB41L2	1	6458	0	6458	0.64	0.64	1	0	6458	10770	N
RPL14	RPL14	1	2066	0	2066	0.64	0.64	1	0	2066	3459	N
TBC1D10A	TBC1D10A	1	8290	0	8290	0.64	0.64	1	0	8290	13853	N
BOP1	BOP1	1	1405	0	1405	0.63	0.63	1	0	1405	2383	Y
NSUN5	NSUN5	1	3025	0	3025	0.63	0.63	1	0	3025	5084	Y
VIM	VIM	1	13626	0	13626	0.63	0.63	1	0	13626	22996	Y
NKAP	NKAP	1	6523	0	6523	0.63	0.63	1	0	6523	10959	Y
SCAF1	SCAF1	1	2592	0	2592	0.63	0.63	1	0	2592	4390	Y
RCC1	RCC1	1	3508	0	3508	0.63	0.63	1	0	3508	5939	Y
RBM8A	RBM8A	1	1402	0	1402	0.63	0.63	1	0	1402	2383	Y
GNL3	GNL3	1	5973	0	5973	0.63	0.63	1	0	5973	10172	Y
PPIA	PPIA	1	1491	0	1491	0.62	0.62	1	0	1491	2547	Y
SRP9	SRP9	1	1517	0	1517	0.62	0.62	1	0	1517	2626	N
RPUSD3	RPUSD3	1	2007	0	2007	0.62	0.62	1	0	2007	3440	N
H1-0	H1-0	1	132787	0	132787	0.62	0.62	1	0	132787	226931	Y
EPB41L3	EPB41L3	1	4039	0	4039	0.61	0.61	1	0	4039	7043	N
U2AF2	U2AF2	1	49826	0	49826	0.61	0.61	1	0	49826	87086	Y
XRCC6	XRCC6	1	2908	0	2908	0.61	0.61	1	0	2908	5114	Y
PWP2	PWP2	1	1542	0	1542	0.61	0.61	1	0	1542	2710	Y
TRMT10C	TRMT10C	1	1391	0	1391	0.61	0.61	1	0	1391	2415	N
DRG2	DRG2	1	4653	0	4653	0.61	0.61	1	0	4653	8161	Y
HSD17B10	HSD17B10	1	1409	0	1409	0.61	0.61	1	0	1409	2483	N
RPS17	RPS17	1	46229	0	46229	0.6	0.6	1	0	46229	82724	Y
TRA2B	TRA2B	1	3604	0	3604	0.6	0.6	1	0	3604	6394	Y
RPS12	RPS12	1	1500	0	1500	0.59	0.59	1	0	1500	2727	Y
SNRPA	SNRPA	1	3862	0	3862	0.59	0.59	1	0	3862	7031	Y
H2BC12L	H2BC12L	1	4929	0	4929	0.59	0.59	1	0	4929	8875	Y
HNRNPA3	HNRNPA3	1	5060	0	5060	0.59	0.59	1	0	5060	9087	Y
HNRNPA1	HNRNPA1	1	7572	0	7572	0.59	0.59	1	0	7572	13580	Y
ACACB	ACACB	1	76122	0	76122	0.58	0.58	1	0	76122	139237	N
PLCD3	PLCD3	1	1465	0	1465	0.58	0.58	1	0	1465	2687	N
PFKL	PFKL	1	1688	0	1688	0.58	0.58	1	0	1688	3112	N
HNRNPD	HNRNPD	1	2076	0	2076	0.58	0.58	1	0	2076	3808	Y
TBC1D10B	TBC1D10B	1	15540	0	15540	0.58	0.58	1	0	15540	28693	N
ACACA	ACACA	1	72584	0	72584	0.57	0.57	1	0	72584	135612	N
PC	PC	1	26207	0	26207	0.57	0.57	1	0	26207	48904	N
HNRNPH1	HNRNPH1	1	2386	0	2386	0.57	0.57	1	0	2386	4433	Y
TXN	TXN	1	2606	0	2606	0.57	0.57	1	0	2606	4887	Y
RPL37A	RPL37A	1	16536	0	16536	0.56	0.56	1	0	16536	31354	N
TAOK3	TAOK3	1	1404	0	1404	0.55	0.55	1	0	1404	2738	N
SF1	SF1	1	6713	0	6713	0.55	0.55	1	0	6713	13000	Y
DHX9	DHX9	1	1432	0	1432	0.54	0.54	0.91	0	1432	2813	Y
H1-6	H1-6	1	3440	0	3440	0.53	0.53	1	0	3440	6976	Y
PCCB	PCCB	1	31137	0	31137	0.53	0.53	1	0	31137	62980	N
NOLC1	NOLC1	1	3109	0	3109	0.53	0.53	1	0	3109	6237	Y
KRT36	KRT36	1	1633	0	1633	0.52	0.52	1	0	1633	3340	N
NONO	NONO	1	2599	0	2599	0.52	0.52	1	0	2599	5300	Y
RPL27A	RPL27A	1	34199	0	34199	0.52	0.52	1	0	34199	69681	N
SNRNP70	SNRNP70	1	3933	0	3933	0.52	0.52	1	0	3933	8109	Y
SSRP1	SSRP1	1	1830	0	1830	0.5	0.5	1	0	1830	3935	Y
PCCA	PCCA	1	58115	0	58115	0.49	0.49	1	0	58115	126109	N
ZBTB10	ZBTB10	1	2732	0	2732	0.48	0.48	1	0	2732	6049	Y
TJP3	TJP3	1	3249	0	3249	0.47	0.47	1	0	3249	7366	Y
GTF2H3	GTF2H3	1	2202	0	2202	0.47	0.47	1	0	2202	5044	Y
SNRNP40	SNRNP40	1	6732	0	6732	0.47	0.47	1	0	6732	15140	Y
SREK1IP1	SREK1IP1	1	4398	0	4398	0.47	0.47	1	0	4398	9986	Y
HNRNPM	HNRNPM	1	3268	0	3268	0.47	0.47	1	0	3268	7354	Y
HNRNPDL	HNRNPDL	1	1433	0	1433	0.47	0.47	1	0	1433	3220	Y
FEN1	FEN1	1	14296	0	14296	0.47	0.47	1	0	14296	32441	Y
SF3B5	SF3B5	1	1478	0	1478	0.47	0.47	1	0	1478	3383	Y
RP9	RP9	1	3276	0	3276	0.45	0.45	1	0	3276	7716	Y
PHF6	PHF6	1	43573	0	43573	0.45	0.45	1	0	43573	103301	Y
LIMS1	LIMS1	1	3516	0	3516	0.43	0.43	1	0	3516	8732	N
MCCC2	MCCC2	1	37909	0	37909	0.43	0.43	1	0	37909	94300	N
LMNB2	LMNB2	1	3158	0	3158	0.43	0.43	1	0	3158	7783	N
RBMX	RBMX	1	1770	0	1770	0.41	0.41	1	0	1770	4647	Y
HNRNPA2B1	HNRNPA2B1	1	7775	0	7775	0.41	0.41	1	0	7775	20174	Y
RPS27A	RPS27A	1	8442	0	8442	0.39	0.39	1	0	8442	23384	Y
HNRNPC	HNRNPC	1	4506	0	4506	0.39	0.39	1	0	4506	12404	Y
PARP1	PARP1	1	13035	0	13035	0.39	0.39	1	0	13035	35850	Y
MDK	MDK	1	4673	0	4673	0.38	0.38	1	0	4673	13217	N
KIAA0753	KIAA0753	1	5911	0	5911	0.35	0.35	1	0	5911	18216	N
SNRPD1	SNRPD1	1	2462	0	2462	0.34	0.34	1	0	2462	7730	Y
RPL35	RPL35	1	46312	0	46312	0.31	0.31	1	0	46312	161389	N
H3-3B	H3-3B	1	6173	0	6173	0.31	0.31	1	0	6173	20952	Y
MCCC1	MCCC1	1	27638	0	27638	0.31	0.31	1	0	27638	95746	N
H2AZ1;H2AZ2	H2AZ1;H2AZ2	1	5530	0	5530	0.31	0.31	1	0	5530	19278	Y
H4C16	H4C16	1	11207	0	11207	0.24	0.24	1	0	11207	49111	Y
RPL39;RPL39P5	RPL39;RPL39P5	1	7580	0	7580	0.15	0.15	1	0	7580	53451	N

## Sheet: 2. Mutant interactions
PROTID	GENE	preyFreq	preyAvg_AvgCounts	preySD_AvgCounts	MED27_AVG_SPC	MED27_FC_A	MED27_FC_B	MED27_SP	MED27_iREF	IP_MUTANT	IP_SFB	Location in the nucleus(Y/N)
NDP	NDP	1	510	0	510	5.46	5.46	1	0	510	95	N
ZNF706	ZNF706	1	2827	0	2827	0.99	0.99	1	0	2827	2919	Y
ZC3H15	ZC3H15	1	4390	0	4390	1.19	1.19	1	0	4390	3772	Y
TCOF1	TCOF1	1	68578	0	68578	0.93	0.93	1	0	68578	75337	Y
NSRP1	NSRP1	1	1542	0	1542	0.82	0.82	1	0	1542	1926	Y
NOP2	NOP2	1	2132	0	2132	0.67	0.67	1	0	2132	3264	Y
HLCS	HLCS	1	219	0	219	3.42	3.42	1	0	219	65	N
SMAD9	SMAD9	1	7142	0	7142	1.27	1.27	1	0	7142	5791	Y
SMAD5	SMAD5	1	1619	0	1619	1.13	1.13	1	0	1619	1464	Y
SMAD2	SMAD2	1	1741	0	1741	1.52	1.52	1	0	1741	1173	Y
SMAD3	SMAD3	1	9799	0	9799	1.71	1.71	1	0	9799	5881	Y
CYFIP1	CYFIP1	1	10575	0	10575	0.87	0.87	1	0	10575	12482	N
DRAP1	DRAP1	1	5247	0	5247	1.66	1.66	1	0	5247	3235	Y
TCEA1	TCEA1	1	7630	0	7630	1.27	1.27	1	0	7630	6155	Y
FRG1	FRG1	1	13283	0	13283	1.31	1.31	1	0	13283	10379	Y
CREBBP	CREBBP	1	3148	0	3148	1.87	1.87	1	0	3148	1729	Y
SYNJ1	SYNJ1	1	2541	0	2541	1.56	1.56	1	0	2541	1675	N
ABCE1	ABCE1	1	5305	0	5305	1.12	1.12	1	0	5305	4877	N
KHDRBS1	KHDRBS1	1	1456	0	1456	0.8	0.8	1	0	1456	1862	Y
DPYSL2	DPYSL2	1	2049	0	2049	1.63	1.63	1	0	2049	1287	N
BOP1	BOP1	1	1730	0	1730	0.74	0.74	1	0	1730	2383	Y
EIF2B5	EIF2B5	1	2787	0	2787	0.85	0.85	1	0	2787	3350	N
PRKAR2A	PRKAR2A	1	2716	0	2716	0.87	0.87	1	0	2716	3217	N
API5	API5	1	1310	0	1310	1.2	1.2	1	0	1310	1121	Y
FAM32A	FAM32A	1	3401	0	3401	1.74	1.74	1	0	3401	2002	Y
CDC5L	CDC5L	1	26044	0	26044	1.12	1.12	1	0	26044	23882	N
RAC1	RAC1	1	4392	0	4392	1.55	1.55	1	0	4392	2899	Y
AP2A1	AP2A1	1	9881	0	9881	1.17	1.17	1	0	9881	8631	N
AP2A2	AP2A2	1	6079	0	6079	1.35	1.35	1	0	6079	4616	N
NSUN2	NSUN2	1	3863	0	3863	0.9	0.9	1	0	3863	4404	Y
NSUN5	NSUN5	1	2864	0	2864	0.58	0.58	1	0	2864	5084	Y
NSUN4	NSUN4	1	3550	0	3550	0.75	0.75	1	0	3550	4855	N
TUFM	TUFM	1	12372	0	12372	0.88	0.88	1	0	12372	14392	N
BRD7	BRD7	1	1836	0	1836	1	1	1	0	1836	1882	Y
DNAJA2	DNAJA2	1	3092	0	3092	1.23	1.23	1	0	3092	2583	N
PTPN13	PTPN13	1	6572	0	6572	0.92	0.92	1	0	6572	7337	Y
LYAR	LYAR	1	7721	0	7721	0.96	0.96	1	0	7721	8290	Y
SEH1L	SEH1L	1	1283	0	1283	1.17	1.17	1	0	1283	1120	N
SRSF5	SRSF5	1	2019	0	2019	0.75	0.75	1	0	2019	2780	Y
SRSF7	SRSF7	1	20757	0	20757	0.58	0.58	1	0	20757	36943	Y
SRSF6	SRSF6	1	19681	0	19681	0.88	0.88	1	0	19681	22813	Y
SRSF1	SRSF1	1	32426	0	32426	0.94	0.94	1	0	32426	35572	Y
RPL7A	RPL7A	1	9121	0	9121	1.09	1.09	1	0	9121	8562	N
SRSF3	SRSF3	1	5598	0	5598	0.91	0.91	1	0	5598	6293	Y
SRSF2	SRSF2	1	2911	0	2911	1.03	1.03	1	0	2911	2912	Y
SRSF9	SRSF9	1	2518	0	2518	0.52	0.52	1	0	2518	4996	Y
DNAJB11	DNAJB11	1	3372	0	3372	2.35	2.35	1	0	3372	1472	N
MYO1E	MYO1E	1	22691	0	22691	2.26	2.26	1	0	22691	10321	N
MYO1D	MYO1D	1	2430	0	2430	1.99	1.99	1	0	2430	1250	N
MYO1C	MYO1C	1	2514	0	2514	1.63	1.63	1	0	2514	1584	Y
RPL36AL	RPL36AL	1	1672	0	1672	0.42	0.42	1	0	1672	4041	N
BCR	BCR	1	3833	0	3833	1.35	1.35	1	0	3833	2917	N
SRC	SRC	1	2406	0	2406	1.66	1.66	1	0	2406	1484	Y
NEMF	NEMF	1	6156	0	6156	0.92	0.92	1	0	6156	6859	Y
ASAP1	ASAP1	1	4700	0	4700	1.28	1.28	1	0	4700	3778	N
ASAP2	ASAP2	1	72	0	72	3.4	3.4	1	0	72	21	N
OCRL	OCRL	1	5776	0	5776	0.95	0.95	1	0	5776	6259	N
KIAA1522	KIAA1522	1	3999	0	3999	0.85	0.85	1	0	3999	4846	Y
JCHAIN	JCHAIN	1	527	0	527	548.79	548.79	1	0	527	0	N
SRRM1	SRRM1	1	29247	0	29247	1.14	1.14	1	0	29247	26317	Y
SRRM2	SRRM2	1	24413	0	24413	0.76	0.76	1	0	24413	32919	Y
PDK1	PDK1	1	3426	0	3426	0.9	0.9	1	0	3426	3902	N
PDK3	PDK3	1	25118	0	25118	0.98	0.98	1	0	25118	26174	N
PUF60	PUF60	1	57526	0	57526	1.04	1.04	1	0	57526	56812	Y
CFAP210	CFAP210	1	5387	0	5387	2.04	2.04	1	0	5387	2710	N
EIF1AX	EIF1AX	1	13160	0	13160	1.94	1.94	1	0	13160	6968	N
SAP18	SAP18	1	3143	0	3143	1.2	1.2	1	0	3143	2684	Y
SYDE1	SYDE1	1	1874	0	1874	2.07	2.07	1	0	1874	928	N
DDIT3	DDIT3	1	104	0	104	109.1	109.1	1	0	104	0	Y
RASSF1	RASSF1	1	666	0	666	3.01	3.01	1	0	666	226	N
NHERF2	NHERF2	1	6827	0	6827	0.56	0.56	1	0	6827	12420	Y
NHERF1	NHERF1	1	1545	0	1545	1.35	1.35	1	0	1545	1175	N
ETHE1	ETHE1	1	532	0	532	4.02	4.02	1	0	532	135	N
MPG	MPG	1	2799	0	2799	0.6	0.6	1	0	2799	4765	Y
PLRG1	PLRG1	1	4608	0	4608	0.81	0.81	1	0	4608	5864	Y
PRKCQ	PRKCQ	1	911	0	911	947.93	947.93	1	0	911	0	N
HELLS	HELLS	1	2814	0	2814	0.82	0.82	1	0	2814	3517	Y
AKAP17A	AKAP17A	1	6160	0	6160	0.84	0.84	1	0	6160	7507	Y
FHOD1	FHOD1	1	2411	0	2411	0.8	0.8	1	0	2411	3078	N
PKD2	PKD2	1	51	0	51	54.01	54.01	1	0	51	0	N
SH3KBP1	SH3KBP1	1	6653	0	6653	2.01	2.01	1	0	6653	3388	N
SCAF11	SCAF11	1	3192	0	3192	0.77	0.77	1	0	3192	4238	Y
SBF1	SBF1	1	6926	0	6926	1.4	1.4	1	0	6926	5090	N
DBN1	DBN1	1	5528	0	5528	2.46	2.46	1	0	5528	2300	N
CDC73	CDC73	1	1327	0	1327	1.08	1.08	1	0	1327	1265	Y
GTF2F2	GTF2F2	1	1864	0	1864	1.67	1.67	1	0	1864	1144	Y
EIF2D	EIF2D	1	2392	0	2392	0.84	0.84	1	0	2392	2938	N
SMC1A	SMC1A	1	1542	0	1542	1.05	1.05	1	0	1542	1503	Y
RRP1B	RRP1B	1	3291	0	3291	0.57	0.57	1	0	3291	5974	Y
PHRF1	PHRF1	1	1652	0	1652	0.91	0.91	1	0	1652	1853	N
DNAJC8	DNAJC8	1	10045	0	10045	0.78	0.78	1	0	10045	13149	Y
DNAJC2	DNAJC2	1	3171	0	3171	1.76	1.76	1	0	3171	1848	Y
DNAJC3	DNAJC3	1	1310	0	1310	1.12	1.12	1	0	1310	1201	N
RRP12	RRP12	1	5328	0	5328	0.99	0.99	1	0	5328	5520	Y
MECP2	MECP2	1	4689	0	4689	1.02	1.02	1	0	4689	4731	Y
CDK5RAP1	CDK5RAP1	1	2390	0	2390	1.19	1.19	1	0	2390	2066	N
COBLL1	COBLL1	1	2084	0	2084	0.98	0.98	1	0	2084	2191	N
CDK18	CDK18	1	4473	0	4473	0.73	0.73	1	0	4473	6281	Y
CDK12	CDK12	1	10445	0	10445	0.81	0.81	1	0	10445	13199	Y
CDK13	CDK13	1	11503	0	11503	1.08	1.08	1	0	11503	10906	Y
SEC61B	SEC61B	1	2793	0	2793	1.37	1.37	1	0	2793	2090	N
TFG	TFG	1	1730	0	1730	4.32	4.32	1	0	1730	410	N
NCL	NCL	1	4922	0	4922	0.86	0.86	1	0	4922	5847	Y
LRRC42	LRRC42	1	6354	0	6354	1.87	1.87	1	0	6354	3480	Y
LRRC47	LRRC47	1	9926	0	9926	0.71	0.71	1	0	9926	14400	Y
TSFM	TSFM	1	1468	0	1468	0.84	0.84	1	0	1468	1790	N
CAVIN1	CAVIN1	1	25591	0	25591	2.25	2.25	1	0	25591	11649	Y
FCF1	FCF1	1	3510	0	3510	1.07	1.07	1	0	3510	3350	Y
U2SURP	U2SURP	1	43065	0	43065	1.09	1.09	1	0	43065	40556	Y
ENO1	ENO1	1	2640	0	2640	1.17	1.17	1	0	2640	2323	N
ENO2	ENO2	1	2810	0	2810	3.02	3.02	1	0	2810	954	N
TAOK2	TAOK2	1	1854	0	1854	1.22	1.22	1	0	1854	1556	Y
TAOK3	TAOK3	1	2212	0	2212	0.83	0.83	1	0	2212	2738	N
LLGL2	LLGL2	1	1474	0	1474	0.79	0.79	1	0	1474	1906	N
LLGL1	LLGL1	1	1968	0	1968	0.89	0.89	1	0	1968	2258	N
PTK2	PTK2	1	1625	0	1625	1.01	1.01	1	0	1625	1645	Y
LMNA	LMNA	1	1520	0	1520	0.58	0.58	1	0	1520	2671	Y
DDX23	DDX23	1	34697	0	34697	1.17	1.17	1	0	34697	30493	Y
DDX21	DDX21	1	4471	0	4471	0.73	0.73	1	0	4471	6303	Y
DDX27	DDX27	1	13016	0	13016	1.34	1.34	1	0	13016	9988	Y
GULP1	GULP1	1	13457	0	13457	1.45	1.45	1	0	13457	9531	N
TASOR2	TASOR2	1	2055	0	2055	1.99	1.99	1	0	2055	1060	Y
BCLAF1	BCLAF1	1	2686	0	2686	0.66	0.66	1	0	2686	4155	Y
DAXX	DAXX	1	1688	0	1688	0.76	0.76	1	0	1688	2284	Y
AHNAK	AHNAK	1	12642	0	12642	2.38	2.38	1	0	12642	5453	Y
MAP1B	MAP1B	1	9898	0	9898	1.44	1.44	1	0	9898	7072	N
AGFG1	AGFG1	1	445	0	445	5.72	5.72	1	0	445	79	N
DPF2	DPF2	1	1239	0	1239	1.14	1.14	1	0	1239	1114	Y
RPS12	RPS12	1	1240	0	1240	0.47	0.47	1	0	1240	2727	Y
RPL18A	RPL18A	1	3719	0	3719	1.03	1.03	1	0	3719	3718	N
KRT2	KRT2	1	25827	0	25827	1.42	1.42	1	0	25827	18646	N
KRT1	KRT1	1	49210	0	49210	1.1	1.1	1	0	49210	45899	N
KRT5	KRT5	1	4282	0	4282	1.12	1.12	1	0	4282	3935	N
KRT9	KRT9	1	14197	0	14197	0.85	0.85	1	0	14197	17118	N
EPB41L1	EPB41L1	1	8985	0	8985	2.35	2.35	1	0	8985	3917	N
EPB41L3	EPB41L3	1	3990	0	3990	0.58	0.58	1	0	3990	7043	N
EPB41L2	EPB41L2	1	7638	0	7638	0.73	0.73	1	0	7638	10770	N
EPB41L5	EPB41L5	1	10413	0	10413	0.6	0.6	1	0	10413	17931	N
DCAF13	DCAF13	1	4656	0	4656	0.99	0.99	1	0	4656	4845	Y
NAA10	NAA10	1	2021	0	2021	0.54	0.54	1	0	2021	3859	Y
SPTBN1	SPTBN1	1	14190	0	14190	1.74	1.74	1	0	14190	8371	N
KLF13	KLF13	1	2220	0	2220	1.43	1.43	1	0	2220	1591	Y
PCNP	PCNP	1	9940	0	9940	1.21	1.21	1	0	9940	8449	Y
ILF3	ILF3	1	2953	0	2953	0.6	0.6	1	0	2953	5078	Y
ILF2	ILF2	1	1429	0	1429	0.69	0.69	1	0	1429	2129	Y
SNRPGP15;SNRPG	SNRPGP15;SNRPG	1	1377	0	1377	0.33	0.33	1	0	1377	4265	Y
DENND2B	DENND2B	1	2094	0	2094	2.43	2.43	1	0	2094	884	N
MICAL2	MICAL2	1	3581	0	3581	2.3	2.3	1	0	3581	1598	Y
PHC2	PHC2	1	2082	0	2082	1.22	1.22	1	0	2082	1746	Y
PPP1R21	PPP1R21	1	2370	0	2370	1.37	1.37	1	0	2370	1779	N
BAIAP2	BAIAP2	1	35799	0	35799	1.44	1.44	1	0	35799	25440	N
GNL3L	GNL3L	1	2756	0	2756	1.51	1.51	1	0	2756	1866	Y
POLDIP3	POLDIP3	1	2052	0	2052	0.95	0.95	1	0	2052	2217	Y
SEPTIN2	SEPTIN2	1	9969	0	9969	1.31	1.31	1	0	9969	7806	N
SEPTIN5	SEPTIN5	1	11988	0	11988	2.42	2.42	1	0	11988	5071	N
SEPTIN6	SEPTIN6	1	18233	0	18233	2.04	2.04	1	0	18233	9152	N
SEPTIN7	SEPTIN7	1	62964	0	62964	1.81	1.81	1	0	62964	35602	N
SEPTIN8	SEPTIN8	1	7291	0	7291	0.99	0.99	1	0	7291	7576	N
SEPTIN9	SEPTIN9	1	43543	0	43543	1.26	1.26	1	0	43543	35469	N
GPATCH8	GPATCH8	1	1533	0	1533	1.08	1.08	1	0	1533	1453	Y
AAK1	AAK1	1	1528	0	1528	2.14	2.14	1	0	1528	731	N
SNRPB	SNRPB	1	3759	0	3759	0.54	0.54	1	0	3759	7149	Y
SNRPC	SNRPC	1	1609	0	1609	0.96	0.96	1	0	1609	1725	Y
SNRPA	SNRPA	1	5470	0	5470	0.8	0.8	1	0	5470	7031	Y
SHANK2	SHANK2	1	532	0	532	3.44	3.44	1	0	532	158	N
ESPL1	ESPL1	1	4606	0	4606	1	1	1	0	4606	4740	Y
DDX49	DDX49	1	2673	0	2673	0.7	0.7	1	0	2673	3926	Y
DDX41	DDX41	1	24686	0	24686	1.15	1.15	1	0	24686	22086	Y
DDX42	DDX42	1	3168	0	3168	0.74	0.74	1	0	3168	4385	Y
DDX47	DDX47	1	44838	0	44838	1.07	1.07	1	0	44838	42866	Y
DDX46	DDX46	1	31465	0	31465	1.32	1.32	1	0	31465	24387	Y
ELAVL1	ELAVL1	1	4000	0	4000	0.75	0.75	1	0	4000	5488	Y
CDKN1A	CDKN1A	1	906	0	906	2.92	2.92	1	0	906	318	N
CCDC59	CCDC59	1	2596	0	2596	0.56	0.56	1	0	2596	4714	Y
IGLC2;IGLC3	IGLC2;IGLC3	1	1652	0	1652	6.03	6.03	1	0	1652	280	N
VPS28	VPS28	1	1228	0	1228	0.55	0.55	1	0	1228	2298	N
EEF2	EEF2	1	6642	0	6642	0.9	0.9	1	0	6642	7536	Y
SEC24C	SEC24C	1	1718	0	1718	1.83	1.83	1	0	1718	964	N
LAMB1	LAMB1	1	2557	0	2557	2.15	2.15	1	0	2557	1222	N
U2AF1	U2AF1	1	66152	0	66152	1.01	1.01	1	0	66152	66931	Y
U2AF2	U2AF2	1	73327	0	73327	0.86	0.86	1	0	73327	87086	Y
DHPS	DHPS	1	30	0	30	32.18	32.18	1	0	30	0	N
SLX9	SLX9	1	6923	0	6923	0.51	0.51	1	0	6923	13906	Y
RSRC1	RSRC1	1	1877	0	1877	0.87	0.87	1	0	1877	2220	Y
RTCB	RTCB	1	3374	0	3374	1.23	1.23	1	0	3374	2813	Y
RSRC2	RSRC2	1	5924	0	5924	1.3	1.3	1	0	5924	4689	Y
RPS3A	RPS3A	1	68353	0	68353	1.1	1.1	1	0	68353	63795	Y
TRMT2A	TRMT2A	1	2599	0	2599	1.19	1.19	1	0	2599	2245	N
DRG1	DRG1	1	8793	0	8793	1.02	1.02	1	0	8793	8819	Y
AP1B1	AP1B1	1	4009	0	4009	1.49	1.49	1	0	4009	2754	N
CDC42EP3	CDC42EP3	1	323	0	323	336.74	336.74	1	0	323	0	N
TXLNA	TXLNA	1	10367	0	10367	0.89	0.89	1	0	10367	11938	N
CDC42EP4	CDC42EP4	1	5577	0	5577	2.06	2.06	1	0	5577	2777	N
ABI1	ABI1	1	4182	0	4182	1	1	1	0	4182	4284	Y
KRT35	KRT35	1	125	0	125	130.93	130.93	1	0	125	0	N
KIF2A	KIF2A	1	18408	0	18408	1	1	1	0	18408	18822	N
KIF2C	KIF2C	1	2688	0	2688	0.83	0.83	1	0	2688	3335	Y
ACOT9	ACOT9	1	2297	0	2297	0.78	0.78	1	0	2297	3007	N
RBBP6	RBBP6	1	6764	0	6764	0.92	0.92	1	0	6764	7534	Y
RBBP4	RBBP4	1	2467	0	2467	0.75	0.75	1	0	2467	3366	Y
SARNP	SARNP	1	1891	0	1891	1.14	1.14	1	0	1891	1694	Y
XRCC6	XRCC6	1	1825	0	1825	0.37	0.37	1	0	1825	5114	Y
GSPT1	GSPT1	1	1545	0	1545	1.78	1.78	1	0	1545	891	N
RSL1D1	RSL1D1	1	2411	0	2411	0.65	0.65	1	0	2411	3796	Y
CAAP1	CAAP1	1	2513	0	2513	0.92	0.92	1	0	2513	2813	N
MRPS27	MRPS27	1	1753	0	1753	0.43	0.43	1	0	1753	4185	N
ACACA	ACACA	1	90216	0	90216	0.68	0.68	1	0	90216	135612	N
ACACB	ACACB	1	80298	0	80298	0.59	0.59	1	0	80298	139237	N
SARS2	SARS2	1	2645	0	2645	1.37	1.37	1	0	2645	1980	N
MPRIP	MPRIP	1	3277	0	3277	0.84	0.84	1	0	3277	4002	N
C11orf98	C11orf98	1	9993	0	9993	0.62	0.62	1	0	9993	16483	Y
THUMPD1	THUMPD1	1	1763	0	1763	0.63	0.63	1	0	1763	2877	Y
GTPBP4	GTPBP4	1	11102	0	11102	0.66	0.66	1	0	11102	17336	Y
GTPBP6	GTPBP6	1	2062	0	2062	0.73	0.73	1	0	2062	2881	N
GTPBP1	GTPBP1	1	4099	0	4099	0.86	0.86	1	0	4099	4862	N
EIF4A1	EIF4A1	1	1539	0	1539	0.5	0.5	1	0	1539	3188	N
EIF4A3	EIF4A3	1	3676	0	3676	0.53	0.53	1	0	3676	7073	Y
ESYT2	ESYT2	1	1286	0	1286	0.84	0.84	1	0	1286	1562	N
FAM76B	FAM76B	1	3415	0	3415	2.18	2.18	1	0	3415	1603	Y
C6orf62	C6orf62	1	23	0	23	24.91	24.91	1	0	23	0	N
NFS1	NFS1	1	4748	0	4748	1.38	1.38	1	0	4748	3539	Y
ELP3	ELP3	1	1992	0	1992	1.08	1.08	1	0	1992	1895	Y
DEK	DEK	1	42553	0	42553	1.21	1.21	1	0	42553	35989	Y
KLHDC4	KLHDC4	1	2063	0	2063	0.94	0.94	1	0	2063	2256	Y
C1orf131	C1orf131	1	5830	0	5830	1.14	1.14	1	0	5830	5245	Y
MDK	MDK	1	10454	0	10454	0.81	0.81	1	0	10454	13217	N
RPS13	RPS13	1	42116	0	42116	0.93	0.93	1	0	42116	46329	Y
CLPX	CLPX	1	1517	0	1517	1.49	1.49	1	0	1517	1047	N
RPS11	RPS11	1	67711	0	67711	0.64	0.64	1	0	67711	108589	Y
RPS10	RPS10	1	13724	0	13724	0.7	0.7	1	0	13724	20185	Y
RPS17	RPS17	1	38235	0	38235	0.47	0.47	1	0	38235	82724	Y
RPS16	RPS16	1	34656	0	34656	0.71	0.71	1	0	34656	49798	Y
RPS15	RPS15	1	32334	0	32334	1.56	1.56	1	0	32334	21305	N
RPS14	RPS14	1	174474	0	174474	1.1	1.1	1	0	174474	162417	Y
RPS19	RPS19	1	23835	0	23835	1.02	1.02	1	0	23835	23957	Y
RPS18	RPS18	1	93267	0	93267	0.81	0.81	1	0	93267	117494	N
NKAPD1	NKAPD1	1	4243	0	4243	1.08	1.08	1	0	4243	4016	N
RASA2	RASA2	1	2988	0	2988	1.8	1.8	1	0	2988	1704	N
CLP1	CLP1	1	1559	0	1559	1.44	1.44	1	0	1559	1112	Y
EZR	EZR	1	106091	0	106091	0.88	0.88	1	0	106091	123444	N
PTPRK	PTPRK	1	2669	0	2669	3.4	3.4	1	0	2669	804	N
HMGN4	HMGN4	1	4923	0	4923	1	1	1	0	4923	5026	Y
HMGN2	HMGN2	1	1396	0	1396	0.85	0.85	1	0	1396	1691	Y
HMGN1	HMGN1	1	4024	0	4024	0.7	0.7	1	0	4024	5886	Y
EFTUD2	EFTUD2	1	25579	0	25579	0.84	0.84	1	0	25579	31198	N
WDR37	WDR37	1	1513	0	1513	1.19	1.19	1	0	1513	1305	Y
KRT14	KRT14	1	17125	0	17125	1.17	1.17	1	0	17125	15015	N
KRT13	KRT13	1	8301	0	8301	1.64	1.64	1	0	8301	5206	N
KRT10	KRT10	1	44152	0	44152	1.19	1.19	1	0	44152	38085	N
GIGYF2	GIGYF2	1	3602	0	3602	1.61	1.61	1	0	3602	2299	N
CRYZL1	CRYZL1	1	1523	0	1523	0.97	0.97	1	0	1523	1607	N
CPSF7	CPSF7	1	3947	0	3947	1	1	1	0	3947	4067	Y
CPSF6	CPSF6	1	16293	0	16293	1.01	1.01	1	0	16293	16606	Y
DNAJA1	DNAJA1	1	2964	0	2964	1.21	1.21	1	0	2964	2503	Y
SYNCRIP	SYNCRIP	1	1592	0	1592	0.8	0.8	1	0	1592	2029	Y
VIM	VIM	1	18168	0	18168	0.81	0.81	1	0	18168	22996	Y
FUS	FUS	1	1789	0	1789	0.84	0.84	1	0	1789	2185	Y
CLK2	CLK2	1	4116	0	4116	1.39	1.39	1	0	4116	3028	Y
CLK3	CLK3	1	5822	0	5822	1.16	1.16	1	0	5822	5137	Y
SNX27	SNX27	1	3883	0	3883	1.61	1.61	1	0	3883	2473	N
FECH	FECH	1	1551	0	1551	0.67	0.67	1	0	1551	2364	N
ZBTB10	ZBTB10	1	3443	0	3443	0.58	0.58	1	0	3443	6049	Y
MUC5AC	MUC5AC	1	499	0	499	519.68	519.68	1	0	499	0	N
ARAP3	ARAP3	1	3189	0	3189	1.78	1.78	1	0	3189	1840	N
SLK	SLK	1	11105	0	11105	1	1	1	0	11105	11404	N
PRPF4B	PRPF4B	1	25435	0	25435	1.16	1.16	1	0	25435	22574	Y
SNRPD3	SNRPD3	1	4075	0	4075	0.39	0.39	1	0	4075	10844	Y
SNRPD2	SNRPD2	1	6957	0	6957	0.56	0.56	1	0	6957	12779	Y
SNRPD1	SNRPD1	1	2616	0	2616	0.35	0.35	1	0	2616	7730	Y
KPNA1	KPNA1	1	1336	0	1336	0.63	0.63	1	0	1336	2170	Y
PC	PC	1	36850	0	36850	0.77	0.77	1	0	36850	48904	N
MARK2	MARK2	1	1965	0	1965	1.21	1.21	1	0	1965	1665	N
WDR12	WDR12	1	1958	0	1958	1.12	1.12	1	0	1958	1794	Y
SRP68	SRP68	1	2477	0	2477	1.11	1.11	1	0	2477	2290	Y
WDR17	WDR17	1	12507	0	12507	1.58	1.58	1	0	12507	8144	Y
CGGBP1	CGGBP1	1	4260	0	4260	0.92	0.92	1	0	4260	4740	Y
IDH3A	IDH3A	1	1193	0	1193	1.61	1.61	1	0	1193	760	N
PKN1	PKN1	1	2233	0	2233	1.91	1.91	1	0	2233	1200	Y
PKN2	PKN2	1	6480	0	6480	0.84	0.84	1	0	6480	7916	Y
UTP14C	UTP14C	1	2614	0	2614	0.73	0.73	1	0	2614	3670	Y
NGDN	NGDN	1	9973	0	9973	1.7	1.7	1	0	9973	6018	Y
C5orf24	C5orf24	1	1338	0	1338	1.13	1.13	1	0	1338	1214	Y
LIG1	LIG1	1	1405	0	1405	1.46	1.46	1	0	1405	990	N
EHBP1L1	EHBP1L1	1	472	0	472	4.37	4.37	1	0	472	110	N
TUBA1B	TUBA1B	1	6834	0	6834	0.66	0.66	1	0	6834	10624	N
TAF3	TAF3	1	1907	0	1907	0.98	0.98	1	0	1907	1990	Y
TAF2	TAF2	1	2284	0	2284	0.78	0.78	1	0	2284	2996	Y
AP2M1	AP2M1	1	9909	0	9909	1.75	1.75	1	0	9909	5808	N
PDCD4	PDCD4	1	1585	0	1585	0.87	0.87	1	0	1585	1878	Y
HDLBP	HDLBP	1	1705	0	1705	1.33	1.33	1	0	1705	1310	Y
ARFGEF2	ARFGEF2	1	59	0	59	20.59	20.59	1	0	59	2	N
SMU1	SMU1	1	12383	0	12383	1.19	1.19	1	0	12383	10656	Y
CIT	CIT	1	5808	0	5808	1.05	1.05	1	0	5808	5658	N
H2BC12L	H2BC12L	1	5359	0	5359	0.62	0.62	1	0	5359	8875	Y
PRPS1L1	PRPS1L1	1	622	0	622	3.85	3.85	1	0	622	165	N
GAPDHS	GAPDHS	1	3241	0	3241	1.68	1.68	1	0	3241	1974	N
MPHOSPH10	MPHOSPH10	1	2930	0	2930	1.06	1.06	1	0	2930	2827	Y
IGKC	IGKC	1	762	0	762	3.4	3.4	1	0	762	229	N
DIMT1	DIMT1	1	19844	0	19844	0.87	0.87	1	0	19844	23466	Y
MAZ	MAZ	1	3217	0	3217	1.01	1.01	1	0	3217	3281	Y
RPS6KA4	RPS6KA4	1	1858	0	1858	1.32	1.32	1	0	1858	1441	Y
VAPB	VAPB	1	1342	0	1342	1.02	1.02	1	0	1342	1355	N
VAPA	VAPA	1	4099	0	4099	1.46	1.46	1	0	4099	2881	N
BUD23	BUD23	1	2266	0	2266	0.68	0.68	1	0	2266	3431	Y
RAB11FIP1	RAB11FIP1	1	1829	0	1829	0.79	0.79	1	0	1829	2363	N
CLIP2	CLIP2	1	1195	0	1195	3.46	3.46	1	0	1195	354	N
FXR1	FXR1	1	1558	0	1558	1.59	1.59	1	0	1558	1005	Y
WDR77	WDR77	1	2742	0	2742	0.66	0.66	1	0	2742	4276	Y
SFMBT2	SFMBT2	1	1815	0	1815	1.54	1.54	1	0	1815	1207	Y
PRPF3	PRPF3	1	13288	0	13288	0.91	0.91	1	0	13288	14956	Y
PRPF4	PRPF4	1	9824	0	9824	0.75	0.75	1	0	9824	13460	Y
PRPF6	PRPF6	1	29053	0	29053	0.9	0.9	1	0	29053	33158	Y
ARRDC1	ARRDC1	1	4240	0	4240	0.89	0.89	1	0	4240	4900	N
PAK4	PAK4	1	1391	0	1391	1.02	1.02	1	0	1391	1397	N
SH3BP1	SH3BP1	1	2543	0	2543	1.19	1.19	1	0	2543	2185	Y
TNS2	TNS2	1	5522	0	5522	2.19	2.19	1	0	5522	2581	N
TNS1	TNS1	1	3077	0	3077	2.31	2.31	1	0	3077	1366	N
ARGLU1	ARGLU1	1	98373	0	98373	1.93	1.93	1	0	98373	52201	Y
TRIM3	TRIM3	1	2928	0	2928	1.11	1.11	1	0	2928	2703	N
SMNDC1	SMNDC1	1	54188	0	54188	1.55	1.55	1	0	54188	35873	Y
TJP2	TJP2	1	14682	0	14682	1.05	1.05	1	0	14682	14340	Y
TJP3	TJP3	1	4153	0	4153	0.58	0.58	1	0	4153	7366	Y
TJP1	TJP1	1	26774	0	26774	0.77	0.77	1	0	26774	35475	N
PPAN	PPAN	1	1683	0	1683	0.72	0.72	1	0	1683	2384	Y
BABAM1	BABAM1	1	4136	0	4136	1.59	1.59	1	0	4136	2668	Y
SH3PXD2B	SH3PXD2B	1	7537	0	7537	1.18	1.18	1	0	7537	6544	N
SH3PXD2A	SH3PXD2A	1	13198	0	13198	1.76	1.76	1	0	13198	7707	N
SMARCA4	SMARCA4	1	2308	0	2308	1.14	1.14	1	0	2308	2079	Y
SMARCA5	SMARCA5	1	2573	0	2573	0.99	0.99	1	0	2573	2657	Y
FYN	FYN	1	5632	0	5632	0.64	0.64	1	0	5632	9092	Y
DCD	DCD	1	2015	0	2015	1.54	1.54	1	0	2015	1339	N
CUL5	CUL5	1	2523	0	2523	1.02	1.02	1	0	2523	2542	Y
TRIM28	TRIM28	1	2283	0	2283	1.42	1.42	1	0	2283	1648	Y
CREB1	CREB1	1	2770	0	2770	1.26	1.26	1	0	2770	2248	Y
KAT5	KAT5	1	109	0	109	7.06	7.06	1	0	109	15	N
ARCN1	ARCN1	1	1890	0	1890	1.51	1.51	1	0	1890	1286	N
NKAP	NKAP	1	7497	0	7497	0.7	0.7	1	0	7497	10959	Y
GAPDH	GAPDH	1	4568	0	4568	0.98	0.98	1	0	4568	4797	Y
ARHGAP6	ARHGAP6	1	330	0	330	3.9	3.9	1	0	330	86	N
ANXA11	ANXA11	1	1210	0	1210	3.27	3.27	1	0	1210	379	Y
H1-6	H1-6	1	4757	0	4757	0.7	0.7	1	0	4757	6976	Y
ARHGAP22	ARHGAP22	1	5228	0	5228	2.32	2.32	1	0	5228	2307	Y
RAP1GAP2	RAP1GAP2	1	1412	0	1412	2.28	2.28	1	0	1412	636	N
RPS6KC1	RPS6KC1	1	250	0	250	4.09	4.09	1	0	250	62	N
TMPO	TMPO	1	2028	0	2028	0.6	0.6	1	0	2028	3491	Y
KANK2	KANK2	1	4086	0	4086	1.56	1.56	1	0	4086	2687	N
KANK3	KANK3	1	2491	0	2491	8.75	8.75	1	0	2491	291	N
HSP90AB1	HSP90AB1	1	3294	0	3294	0.86	0.86	1	0	3294	3919	Y
PA2G4	PA2G4	1	2854	0	2854	1.64	1.64	1	0	2854	1781	Y
EIF4G1	EIF4G1	1	1793	0	1793	1.24	1.24	1	0	1793	1485	Y
HTRA1	HTRA1	1	709	0	709	2.75	2.75	1	0	709	264	N
RBMX2	RBMX2	1	2677	0	2677	0.84	0.84	1	0	2677	3270	Y
POLR2E	POLR2E	1	2068	0	2068	0.91	0.91	1	0	2068	2331	Y
CCNK	CCNK	1	6500	0	6500	0.83	0.83	1	0	6500	8035	Y
PLCD3	PLCD3	1	1718	0	1718	0.66	0.66	1	0	1718	2687	N
MKI67	MKI67	1	2770	0	2770	0.82	0.82	1	0	2770	3463	Y
GTF2H3	GTF2H3	1	1695	0	1695	0.34	0.34	1	0	1695	5044	Y
GTF2H2	GTF2H2	1	3500	0	3500	0.81	0.81	1	0	3500	4415	Y
GTF2H1	GTF2H1	1	1999	0	1999	0.9	0.9	1	0	1999	2290	Y
GTF2H4	GTF2H4	1	2388	0	2388	0.8	0.8	1	0	2388	3047	Y
RPL38	RPL38	1	3557	0	3557	0.79	0.79	1	0	3557	4621	N
RPL36	RPL36	1	3175	0	3175	0.96	0.96	1	0	3175	3397	N
RPL37	RPL37	1	6017	0	6017	1.33	1.33	1	0	6017	4636	N
RPL34	RPL34	1	4051	0	4051	0.94	0.94	1	0	4051	4415	N
RPL35	RPL35	1	36535	0	36535	0.23	0.23	1	0	36535	161389	N
RPL30	RPL30	1	9226	0	9226	0.93	0.93	1	0	9226	10137	N
ATF6	ATF6	1	17	0	17	18.67	18.67	1	0	17	0	Y
SMARCC2	SMARCC2	1	1617	0	1617	0.93	0.93	1	0	1617	1779	Y
RSU1	RSU1	1	4452	0	4452	1.24	1.24	1	0	4452	3696	N
SNRNP27	SNRNP27	1	21261	0	21261	1.26	1.26	1	0	21261	17338	Y
NTN4	NTN4	1	1091	0	1091	3.09	3.09	1	0	1091	362	N
UACA	UACA	1	4832	0	4832	0.78	0.78	1	0	4832	6362	Y
ZIC2	ZIC2	1	6888	0	6888	2.2	2.2	1	0	6888	3205	Y
SNIP1	SNIP1	1	8099	0	8099	0.82	0.82	1	0	8099	10080	Y
SREK1	SREK1	1	13221	0	13221	0.83	0.83	1	0	13221	16284	Y
EPS8	EPS8	1	1452	0	1452	0.91	0.91	1	0	1452	1630	N
TRA2A	TRA2A	1	3099	0	3099	0.89	0.89	1	0	3099	3589	Y
TRA2B	TRA2B	1	4725	0	4725	0.76	0.76	1	0	4725	6394	Y
DNTTIP2	DNTTIP2	1	2825	0	2825	1.14	1.14	1	0	2825	2534	Y
VAT1	VAT1	1	1668	0	1668	2.45	2.45	1	0	1668	698	N
CD2BP2	CD2BP2	1	9657	0	9657	0.84	0.84	1	0	9657	11754	Y
BCKDK	BCKDK	1	3002	0	3002	0.83	0.83	1	0	3002	3723	N
EXOSC4	EXOSC4	1	1272	0	1272	1.02	1.02	1	0	1272	1277	Y
KPNA2	KPNA2	1	2508	0	2508	0.61	0.61	1	0	2508	4236	Y
FARP1	FARP1	1	4516	0	4516	1.28	1.28	1	0	4516	3619	N
PSMB11	PSMB11	1	753	0	753	4.93	4.93	1	0	753	156	N
SCYL1	SCYL1	1	2135	0	2135	0.81	0.81	1	0	2135	2709	Y
ELOB	ELOB	1	9636	0	9636	1.51	1.51	1	0	9636	6561	Y
ELOA	ELOA	1	9220	0	9220	1.16	1.16	1	0	9220	8170	Y
SKP1	SKP1	1	1507	0	1507	0.85	0.85	1	0	1507	1823	Y
NOC2L	NOC2L	1	2336	0	2336	0.61	0.61	1	0	2336	3959	Y
HNRNPAB	HNRNPAB	1	1208	0	1208	0.59	0.59	1	0	1208	2118	Y
HNRNPA3	HNRNPA3	1	5758	0	5758	0.65	0.65	1	0	5758	9087	Y
HNRNPA1	HNRNPA1	1	7562	0	7562	0.57	0.57	1	0	7562	13580	Y
RACK1	RACK1	1	22574	0	22574	1.31	1.31	1	0	22574	17609	Y
CDK1	CDK1	1	2233	0	2233	0.53	0.53	1	0	2233	4298	Y
CEP57	CEP57	1	63	0	63	66.48	66.48	1	0	63	0	Y
CEP55	CEP55	1	2579	0	2579	0.78	0.78	1	0	2579	3391	N
LIMS1	LIMS1	1	6176	0	6176	0.73	0.73	1	0	6176	8732	N
HSPD1	HSPD1	1	3627	0	3627	0.93	0.93	1	0	3627	4022	N
PRKCI	PRKCI	1	1713	0	1713	1.25	1.25	1	0	1713	1403	Y
PPIL1	PPIL1	1	1791	0	1791	1.1	1.1	1	0	1791	1664	Y
PPIL2	PPIL2	1	1590	0	1590	1.2	1.2	1	0	1590	1358	Y
PPIL4	PPIL4	1	11501	0	11501	1.29	1.29	1	0	11501	9142	Y
RPL14	RPL14	1	2067	0	2067	0.61	0.61	1	0	2067	3459	N
RPL15	RPL15	1	4137	0	4137	0.66	0.66	1	0	4137	6475	N
RPL17	RPL17	1	26871	0	26871	0.96	0.96	1	0	26871	28611	N
RPL10	RPL10	1	6185	0	6185	0.97	0.97	1	0	6185	6562	N
RPL11	RPL11	1	159816	0	159816	1.59	1.59	1	0	159816	102884	Y
RPL12	RPL12	1	25297	0	25297	1.51	1.51	1	0	25297	17166	N
RPL13	RPL13	1	8234	0	8234	1.07	1.07	1	0	8234	7885	N
GPATCH4	GPATCH4	1	5301	0	5301	0.79	0.79	1	0	5301	6878	Y
RPL18	RPL18	1	5765	0	5765	0.94	0.94	1	0	5765	6280	N
RPL19	RPL19	1	14177	0	14177	0.72	0.72	1	0	14177	20177	N
PCYT1A	PCYT1A	1	1361	0	1361	1.84	1.84	1	0	1361	757	Y
AMMECR1	AMMECR1	1	1290	0	1290	0.84	0.84	1	0	1290	1571	Y
PRRX1	PRRX1	1	1333	0	1333	1.51	1.51	1	0	1333	907	Y
GCKR	GCKR	1	6247	0	6247	1.98	1.98	1	0	6247	3235	Y
PHF23	PHF23	1	2047	0	2047	2.15	2.15	1	0	2047	977	Y
NAA15	NAA15	1	5117	0	5117	0.77	0.77	1	0	5117	6822	Y
NAA11	NAA11	1	1419	0	1419	1.05	1.05	1	0	1419	1382	Y
UBE2S	UBE2S	1	2479	0	2479	0.98	0.98	1	0	2479	2605	Y
ILK	ILK	1	4603	0	4603	1.19	1.19	1	0	4603	3978	Y
PNO1	PNO1	1	10472	0	10472	0.82	0.82	1	0	10472	13055	Y
MTG1	MTG1	1	1422	0	1422	0.6	0.6	1	0	1422	2439	N
MORF4L2	MORF4L2	1	15861	0	15861	1.24	1.24	1	0	15861	13162	Y
MORF4L1	MORF4L1	1	1668	0	1668	1.1	1.1	1	0	1668	1557	Y
DTX3	DTX3	1	5200	0	5200	2.8	2.8	1	0	5200	1906	N
JARID2	JARID2	1	519	0	519	3.89	3.89	1	0	519	136	N
EIF5	EIF5	1	2953	0	2953	1.15	1.15	1	0	2953	2629	N
ELOC	ELOC	1	2912	0	2912	0.78	0.78	1	0	2912	3817	Y
PRUNE2	PRUNE2	1	184	0	184	6.78	6.78	1	0	184	27	N
AFG2A	AFG2A	1	2032	0	2032	1.87	1.87	1	0	2032	1112	N
LYZ	LYZ	1	2069	0	2069	18.79	18.79	1	0	2069	112	N
CWC15	CWC15	1	1714	0	1714	1.07	1.07	1	0	1714	1649	Y
DDX5	DDX5	1	14775	0	14775	1.01	1.01	1	0	14775	15004	Y
DDX6	DDX6	1	1335	0	1335	0.83	0.83	1	0	1335	1654	Y
DDX1	DDX1	1	3630	0	3630	1.34	1.34	1	0	3630	2781	Y
NACA	NACA	1	8953	0	8953	1.11	1.11	1	0	8953	8270	Y
TNFAIP2	TNFAIP2	1	1488	0	1488	3.74	3.74	1	0	1488	407	N
NIFK	NIFK	1	10323	0	10323	0.55	0.55	1	0	10323	19360	Y
MARK3	MARK3	1	2119	0	2119	1.13	1.13	1	0	2119	1916	N
FERMT2	FERMT2	1	2644	0	2644	1.53	1.53	1	0	2644	1769	N
MMTAG2	MMTAG2	1	12500	0	12500	1.05	1.05	1	0	12500	12213	N
ACAD11	ACAD11	1	1908	0	1908	0.92	0.92	1	0	1908	2135	N
ANLN	ANLN	1	1761	0	1761	1.03	1.03	1	0	1761	1759	Y
USP16	USP16	1	2455	0	2455	0.85	0.85	1	0	2455	2963	Y
JPH1	JPH1	1	2355	0	2355	0.68	0.68	1	0	2355	3541	N
FXR2	FXR2	1	1484	0	1484	1.16	1.16	1	0	1484	1313	N
WDR11	WDR11	1	1836	0	1836	1.2	1.2	1	0	1836	1574	Y
ZNF512	ZNF512	1	2508	0	2508	0.8	0.8	1	0	2508	3235	Y
PSIP1	PSIP1	1	20235	0	20235	1.24	1.24	1	0	20235	16694	Y
MTHFD1L	MTHFD1L	1	4417	0	4417	2	2	1	0	4417	2264	N
MYH10	MYH10	1	8919	0	8919	1.34	1.34	1	0	8919	6843	N
MYH11	MYH11	1	1632	0	1632	2.11	2.11	1	0	1632	791	N
MYH14	MYH14	1	2922	0	2922	0.74	0.74	1	0	2922	4068	N
RET	RET	1	1705	0	1705	2.04	2.04	1	0	1705	857	N
SCAF4	SCAF4	1	6535	0	6535	0.89	0.89	1	0	6535	7516	Y
SCAF1	SCAF1	1	3234	0	3234	0.76	0.76	1	0	3234	4390	Y
NAA35	NAA35	1	1891	0	1891	1.14	1.14	1	0	1891	1707	N
AFDN	AFDN	1	1985	0	1985	0.74	0.74	1	0	1985	2739	N
NAA30	NAA30	1	1821	0	1821	0.84	0.84	1	0	1821	2213	Y
RBM5	RBM5	1	8827	0	8827	1.35	1.35	1	0	8827	6703	Y
RPL23A	RPL23A	1	172947	0	172947	1.07	1.07	1	0	172947	165486	Y
ACTBL2	ACTBL2	1	52623	0	52623	1.97	1.97	1	0	52623	27383	N
PGD	PGD	1	1292	0	1292	1.31	1.31	1	0	1292	1010	N
PELO	PELO	1	1908	0	1908	1.19	1.19	1	0	1908	1645	N
POTEF	POTEF	1	3016	0	3016	1.58	1.58	1	0	3016	1952	N
NUMBL	NUMBL	1	5389	0	5389	1.36	1.36	1	0	5389	4078	N
OGT	OGT	1	2143	0	2143	1.51	1.51	1	0	2143	1460	Y
ARMCX1	ARMCX1	1	203	0	203	4.55	4.55	1	0	203	45	N
RBMX	RBMX	1	1885	0	1885	0.42	0.42	1	0	1885	4647	Y
SF1	SF1	1	9454	0	9454	0.75	0.75	1	0	9454	13000	Y
DDX39B	DDX39B	1	2865	0	2865	0.71	0.71	1	0	2865	4166	Y
SF3A1	SF3A1	1	18644	0	18644	0.86	0.86	1	0	18644	22189	Y
SF3A2	SF3A2	1	13931	0	13931	0.85	0.85	1	0	13931	16830	Y
SF3A3	SF3A3	1	22100	0	22100	0.83	0.83	1	0	22100	27261	Y
TCERG1	TCERG1	1	54385	0	54385	0.99	0.99	1	0	54385	56199	Y
RANBP2	RANBP2	1	2247	0	2247	0.6	0.6	1	0	2247	3862	Y
AGAP1	AGAP1	1	8848	0	8848	2	2	1	0	8848	4545	N
AGAP3	AGAP3	1	4517	0	4517	1.42	1.42	1	0	4517	3270	N
H2AC20;H2AC19	H2AC20;H2AC19	1	115835	0	115835	1.02	1.02	1	0	115835	116083	Y
NOP58	NOP58	1	14525	0	14525	1.06	1.06	1	0	14525	14046	Y
NOP56	NOP56	1	2408	0	2408	0.83	0.83	1	0	2408	2977	Y
NOP53	NOP53	1	3921	0	3921	0.88	0.88	1	0	3921	4561	Y
ROCK2	ROCK2	1	1497	0	1497	1.38	1.38	1	0	1497	1116	Y
CAPRIN1	CAPRIN1	1	1568	0	1568	1.97	1.97	1	0	1568	817	N
VRK1	VRK1	1	1605	0	1605	0.8	0.8	1	0	1605	2052	Y
USP39	USP39	1	11026	0	11026	0.84	0.84	1	0	11026	13501	Y
PPFIBP1	PPFIBP1	1	4038	0	4038	1.23	1.23	1	0	4038	3356	N
PPFIBP2	PPFIBP2	1	7177	0	7177	1.45	1.45	1	0	7177	5069	N
RRP1	RRP1	1	14583	0	14583	0.7	0.7	1	0	14583	21409	Y
DOCK9	DOCK9	1	12932	0	12932	1.27	1.27	1	0	12932	10436	N
DOCK1	DOCK1	1	3846	0	3846	1.53	1.53	1	0	3846	2575	N
DOCK6	DOCK6	1	2632	0	2632	0.84	0.84	1	0	2632	3224	N
DOCK7	DOCK7	1	6757	0	6757	1.25	1.25	1	0	6757	5534	N
DOCK5	DOCK5	1	1535	0	1535	1.75	1.75	1	0	1535	899	N
HSPH1	HSPH1	1	2201	0	2201	0.82	0.82	1	0	2201	2757	N
PLCB3	PLCB3	1	7469	0	7469	0.58	0.58	1	0	7469	13157	Y
SEC13	SEC13	1	845	0	845	2.84	2.84	1	0	845	305	N
CALM1;CALM2;CALM3	CALM1;CALM2;CALM3	1	1779	0	1779	0.54	0.54	1	0	1779	3377	N
RHBDF2	RHBDF2	1	1990	0	1990	2.28	2.28	1	0	1990	893	N
CTNND1	CTNND1	1	8365	0	8365	1.34	1.34	1	0	8365	6414	Y
CSNK1E	CSNK1E	1	2310	0	2310	1.16	1.16	1	0	2310	2047	Y
GOLGA8CP;GOLGA8S	GOLGA8CP;GOLGA8S	1	2223	0	2223	6.32	6.32	1	0	2223	360	N
CSNK1A1	CSNK1A1	1	3936	0	3936	0.72	0.72	1	0	3936	5633	Y
PPIH	PPIH	1	4216	0	4216	0.88	0.88	1	0	4216	4940	Y
PPIG	PPIG	1	8910	0	8910	1.16	1.16	1	0	8910	7878	Y
PPIC	PPIC	1	5075	0	5075	2.89	2.89	1	0	5075	1799	N
PPIB	PPIB	1	78080	0	78080	1.16	1.16	1	0	78080	69126	N
PPIA	PPIA	1	1653	0	1653	0.67	0.67	1	0	1653	2547	Y
SNTB2	SNTB2	1	1849	0	1849	1.44	1.44	1	0	1849	1318	N
CORO1B	CORO1B	1	2384	0	2384	1.77	1.77	1	0	2384	1381	N
CORO1C	CORO1C	1	4420	0	4420	1.14	1.14	1	0	4420	3979	N
MID1	MID1	1	9188	0	9188	0.64	0.64	1	0	9188	14637	N
WASF1	WASF1	1	1860	0	1860	1.06	1.06	1	0	1860	1797	N
WASF2	WASF2	1	6309	0	6309	1.34	1.34	1	0	6309	4845	N
FAU	FAU	1	64619	0	64619	0.88	0.88	1	0	64619	75523	Y
LLPH	LLPH	1	1568	0	1568	0.89	0.89	1	0	1568	1813	Y
HNRNPA2B1	HNRNPA2B1	1	7839	0	7839	0.4	0.4	1	0	7839	20174	Y
SNRNP40	SNRNP40	1	8354	0	8354	0.57	0.57	1	0	8354	15140	Y
RALGAPA2	RALGAPA2	1	3112	0	3112	1.47	1.47	1	0	3112	2173	N
GSK3B	GSK3B	1	3025	0	3025	1.65	1.65	1	0	3025	1884	Y
SPECC1L	SPECC1L	1	1888	0	1888	4.14	4.14	1	0	1888	467	N
PCBP2	PCBP2	1	9659	0	9659	1.23	1.23	1	0	9659	8069	Y
PCBP1	PCBP1	1	29184	0	29184	1.14	1.14	1	0	29184	26157	Y
SIRT7	SIRT7	1	2654	0	2654	1.98	1.98	1	0	2654	1375	Y
PAK1IP1	PAK1IP1	1	6639	0	6639	0.73	0.73	1	0	6639	9299	Y
FSD1	FSD1	1	2417	0	2417	0.7	0.7	1	0	2417	3556	Y
RBM26	RBM26	1	2195	0	2195	1.01	1.01	1	0	2195	2223	Y
RBM27	RBM27	1	3692	0	3692	1.2	1.2	1	0	3692	3154	Y
RBM25	RBM25	1	11707	0	11707	0.97	0.97	1	0	11707	12396	Y
RBM22	RBM22	1	1949	0	1949	0.98	0.98	1	0	1949	2033	Y
TSR1	TSR1	1	8764	0	8764	0.53	0.53	1	0	8764	16990	Y
TFAM	TFAM	1	2422	0	2422	0.39	0.39	1	0	2422	6295	N
C1QTNF5	C1QTNF5	1	405	0	405	5.27	5.27	1	0	405	78	N
SRSF11	SRSF11	1	34184	0	34184	1.16	1.16	1	0	34184	30156	Y
SRSF10	SRSF10	1	1893	0	1893	0.72	0.72	1	0	1893	2704	Y
IWS1	IWS1	1	1879	0	1879	1.01	1.01	1	0	1879	1899	Y
CCT8	CCT8	1	2228	0	2228	1.02	1.02	1	0	2228	2247	N
CCT3	CCT3	1	1889	0	1889	0.93	0.93	1	0	1889	2094	N
CCT4	CCT4	1	2611	0	2611	0.77	0.77	1	0	2611	3457	N
DCTN5	DCTN5	1	346	0	346	2.82	2.82	1	0	346	125	N
ASPH	ASPH	1	2192	0	2192	1.62	1.62	1	0	2192	1389	N
MYOF	MYOF	1	1516	0	1516	3.19	3.19	1	0	1516	487	N
MYO6	MYO6	1	1791	0	1791	1.33	1.33	1	0	1791	1386	Y
RASAL2	RASAL2	1	4818	0	4818	1.16	1.16	1	0	4818	4255	N
LBR	LBR	1	1960	0	1960	0.99	0.99	1	0	1960	2040	Y
RAN	RAN	1	13497	0	13497	0.8	0.8	1	0	13497	17307	Y
IMP3	IMP3	1	7168	0	7168	0.68	0.68	1	0	7168	10845	Y
IMP4	IMP4	1	21778	0	21778	1.03	1.03	1	0	21778	21761	Y
ACIN1	ACIN1	1	2615	0	2615	0.87	0.87	1	0	2615	3090	Y
TFB1M	TFB1M	1	5708	0	5708	0.41	0.41	1	0	5708	14140	N
SNX9	SNX9	1	64165	0	64165	1.44	1.44	1	0	64165	45748	N
CCDC124	CCDC124	1	8980	0	8980	0.43	0.43	1	0	8980	21476	N
KHSRP	KHSRP	1	5386	0	5386	0.83	0.83	1	0	5386	6693	Y
STK25	STK25	1	1837	0	1837	1.41	1.41	1	0	1837	1337	N
STK24	STK24	1	4601	0	4601	1.59	1.59	1	0	4601	2971	Y
SH3BP4	SH3BP4	1	1729	0	1729	1.18	1.18	1	0	1729	1499	Y
TUBB2A	TUBB2A	1	2367	0	2367	0.91	0.91	1	0	2367	2670	N
BAIAP2L1	BAIAP2L1	1	12696	0	12696	0.83	0.83	1	0	12696	15699	N
HNRNPL	HNRNPL	1	1490	0	1490	0.5	0.5	1	0	1490	3059	Y
NAT10	NAT10	1	37844	0	37844	0.9	0.9	1	0	37844	43288	Y
LENG1	LENG1	1	1629	0	1629	2	2	1	0	1629	833	Y
MED14	MED14	1	3210	0	3210	2.13	2.13	1	1	3210	1546	Y
MED15	MED15	1	1364	0	1364	2.06	2.06	1	1	1364	678	Y
MED17	MED17	1	2498	0	2498	2.76	2.76	1	1	2498	927	Y
MED19	MED19	1	510	0	510	2.9	2.9	1	1	510	180	Y
EEF1B2	EEF1B2	1	2385	0	2385	0.9	0.9	1	0	2385	2730	N
TOPBP1	TOPBP1	1	9217	0	9217	0.84	0.84	1	0	9217	11199	Y
SNRNP200	SNRNP200	1	33889	0	33889	0.84	0.84	1	0	33889	41248	Y
NARS1	NARS1	1	1535	0	1535	1.09	1.09	1	0	1535	1443	N
RSPO3	RSPO3	1	362	0	362	3.92	3.92	1	0	362	94	N
CNN2	CNN2	1	1804	0	1804	2.17	2.17	1	0	1804	854	N
PLCB1	PLCB1	1	2035	0	2035	1.68	1.68	1	0	2035	1240	Y
NOP14	NOP14	1	13073	0	13073	0.83	0.83	1	0	13073	16089	Y
NOP16	NOP16	1	1481	0	1481	0.43	0.43	1	0	1481	3498	Y
EIF5B	EIF5B	1	8436	0	8436	0.91	0.91	1	0	8436	9469	N
EIF5A	EIF5A	1	12699	0	12699	1.02	1.02	1	0	12699	12791	Y
NONO	NONO	1	3753	0	3753	0.73	0.73	1	0	3753	5300	Y
RPL13A	RPL13A	1	3217	0	3217	0.74	0.74	1	0	3217	4439	N
BCL7C	BCL7C	1	1640	0	1640	1.58	1.58	1	0	1640	1064	Y
BCL7A	BCL7A	1	1232	0	1232	0.79	0.79	1	0	1232	1606	Y
HARS1	HARS1	1	1973	0	1973	1.26	1.26	1	0	1973	1609	N
MAP4	MAP4	1	2561	0	2561	0.79	0.79	1	0	2561	3330	N
APEX1	APEX1	1	3812	0	3812	0.74	0.74	1	0	3812	5295	Y
PTBP1	PTBP1	1	2113	0	2113	0.8	0.8	1	0	2113	2720	Y
PABPC1	PABPC1	1	2358	0	2358	0.88	0.88	1	0	2358	2743	Y
MACF1	MACF1	1	5771	0	5771	1.57	1.57	1	0	5771	3772	N
EED	EED	1	1278	0	1278	1.35	1.35	1	0	1278	974	Y
CAVIN3	CAVIN3	1	2138	0	2138	0.84	0.84	1	0	2138	2605	N
GUF1	GUF1	1	1936	0	1936	0.96	0.96	1	0	1936	2075	N
POLD1	POLD1	1	2241	0	2241	0.95	0.95	1	0	2241	2422	Y
POLD2	POLD2	1	2270	0	2270	0.89	0.89	1	0	2270	2625	Y
SPRR1B;SPRR1A	SPRR1B;SPRR1A	1	2341	0	2341	1.86	1.86	1	0	2341	1292	N
SREK1IP1	SREK1IP1	1	12290	0	12290	1.26	1.26	1	0	12290	9986	Y
ARL6IP4	ARL6IP4	1	32181	0	32181	1.11	1.11	1	0	32181	29771	Y
HP1BP3	HP1BP3	1	21359	0	21359	1.37	1.37	1	0	21359	15967	Y
MSN	MSN	1	148679	0	148679	1.09	1.09	1	0	148679	140127	N
SEC31A	SEC31A	1	1430	0	1430	4	4	1	0	1430	366	N
RCC1	RCC1	1	4198	0	4198	0.73	0.73	1	0	4198	5939	Y
RCC2	RCC2	1	12177	0	12177	0.84	0.84	1	0	12177	14849	Y
HSPA8	HSPA8	1	31117	0	31117	1.2	1.2	1	0	31117	26662	Y
TRAPPC9	TRAPPC9	1	2485	0	2485	1.73	1.73	1	0	2485	1474	N
SERBP1	SERBP1	1	9585	0	9585	0.96	0.96	1	0	9585	10269	Y
AP3D1	AP3D1	1	8681	0	8681	0.95	0.95	1	0	8681	9328	N
CDC42	CDC42	1	7365	0	7365	1.96	1.96	1	0	7365	3853	N
FIZ1	FIZ1	1	1474	0	1474	1.66	1.66	1	0	1474	911	Y
HDGF	HDGF	1	3952	0	3952	1.35	1.35	1	0	3952	2998	Y
MRPL34	MRPL34	1	3921	0	3921	1.12	1.12	1	0	3921	3592	N
THOC2	THOC2	1	3433	0	3433	0.83	0.83	1	0	3433	4218	Y
ZNF598	ZNF598	1	1511	0	1511	1.07	1.07	1	0	1511	1453	N
PHLDB1	PHLDB1	1	14664	0	14664	2.01	2.01	1	0	14664	7474	N
PHLDB2	PHLDB2	1	2206	0	2206	1.58	1.58	1	0	2206	1434	N
ATP5F1A	ATP5F1A	1	5708	0	5708	0.95	0.95	1	0	5708	6171	N
ATP5F1C	ATP5F1C	1	1889	0	1889	0.73	0.73	1	0	1889	2670	N
RPLP2	RPLP2	1	2656	0	2656	0.68	0.68	1	0	2656	4000	N
RPLP1	RPLP1	1	1826	0	1826	1.12	1.12	1	0	1826	1676	N
RPLP0	RPLP0	1	4299	0	4299	1.16	1.16	1	0	4299	3790	Y
CFAP20	CFAP20	1	4728	0	4728	0.57	0.57	1	0	4728	8436	Y
THYN1	THYN1	1	1862	0	1862	0.66	0.66	1	0	1862	2887	Y
UGDH	UGDH	1	2182	0	2182	1.55	1.55	1	0	2182	1442	Y
TRIR	TRIR	1	4897	0	4897	0.77	0.77	1	0	4897	6518	Y
TCP1	TCP1	1	1794	0	1794	0.67	0.67	1	0	1794	2735	N
ARHGAP31	ARHGAP31	1	2122	0	2122	2.77	2.77	1	0	2122	785	N
TAOK1	TAOK1	1	37163	0	37163	1.4	1.4	1	0	37163	27240	N
RBM42	RBM42	1	1312	0	1312	0.73	0.73	1	0	1312	1849	Y
PQBP1	PQBP1	1	14274	0	14274	1.58	1.58	1	0	14274	9256	Y
TTC13	TTC13	1	50	0	50	52.97	52.97	1	0	50	0	Y
ABCF2	ABCF2	1	20188	0	20188	1.35	1.35	1	0	20188	15316	N
ABCF1	ABCF1	1	11100	0	11100	0.82	0.82	1	0	11100	13849	Y
EGR3	EGR3	1	2739	0	2739	3.16	3.16	1	0	2739	888	Y
BTF3	BTF3	1	5211	0	5211	0.99	0.99	1	0	5211	5383	Y
ARRB2	ARRB2	1	4420	0	4420	1.11	1.11	1	0	4420	4073	Y
PSMA7	PSMA7	1	1258	0	1258	1.16	1.16	1	0	1258	1112	Y
SNRPB2	SNRPB2	1	10745	0	10745	0.73	0.73	1	0	10745	15120	Y
LACRT	LACRT	1	814	0	814	847.11	847.11	1	0	814	0	N
AP3B1	AP3B1	1	8633	0	8633	1.32	1.32	1	0	8633	6702	N
PPP1CB	PPP1CB	1	3981	0	3981	1.33	1.33	1	0	3981	3065	Y
PPP1CA	PPP1CA	1	1836	0	1836	0.73	0.73	1	0	1836	2591	Y
TMA16	TMA16	1	9526	0	9526	0.62	0.62	1	0	9526	15795	Y
NCKAP1	NCKAP1	1	2535	0	2535	0.8	0.8	1	0	2535	3253	N
RPL9P9	RPL9P9	1	12349	0	12349	0.77	0.77	1	0	12349	16378	N
MRPL14	MRPL14	1	1579	0	1579	0.8	0.8	1	0	1579	2023	N
AIFM1	AIFM1	1	2204	0	2204	1.62	1.62	1	0	2204	1398	Y
SACS	SACS	1	2519	0	2519	1.36	1.36	1	0	2519	1897	N
REPS1	REPS1	1	1708	0	1708	2.12	2.12	1	0	1708	826	N
HADHB	HADHB	1	6660	0	6660	0.7	0.7	1	0	6660	9821	N
HADHA	HADHA	1	1636	0	1636	0.79	0.79	1	0	1636	2138	N
LRRC59	LRRC59	1	85505	0	85505	0.94	0.94	1	0	85505	92857	N
DIS3	DIS3	1	1448	0	1448	0.79	0.79	1	0	1448	1892	Y
ZCCHC17	ZCCHC17	1	18268	0	18268	0.87	0.87	1	0	18268	21605	Y
DLG3	DLG3	1	1864	0	1864	0.91	0.91	1	0	1864	2093	N
DLG5	DLG5	1	3361	0	3361	1.51	1.51	1	0	3361	2279	N
FKBP11	FKBP11	1	4610	0	4610	2.38	2.38	1	0	4610	1990	N
IFRD1	IFRD1	1	1073	0	1073	2.87	2.87	1	0	1073	383	Y
OSBPL3	OSBPL3	1	1658	0	1658	0.79	0.79	1	0	1658	2147	Y
TUBB4B	TUBB4B	1	8424	0	8424	1.01	1.01	1	0	8424	8584	N
TEX2	TEX2	1	124	0	124	129.89	129.89	1	0	124	0	N
ARHGAP12	ARHGAP12	1	1356	0	1356	1.46	1.46	1	0	1356	951	N
ARHGAP10	ARHGAP10	1	3623	0	3623	1.05	1.05	1	0	3623	3542	N
CAPZB	CAPZB	1	5837	0	5837	1.3	1.3	1	0	5837	4612	N
BMS1	BMS1	1	3107	0	3107	1.04	1.04	1	0	3107	3063	Y
AHSA1	AHSA1	1	3417	0	3417	1.36	1.36	1	0	3417	2586	N
DSP	DSP	1	1882	0	1882	0.92	0.92	1	0	1882	2109	N
PDAP1	PDAP1	1	3728	0	3728	1.77	1.77	1	0	3728	2164	N
SETX	SETX	1	1878	0	1878	1.31	1.31	1	0	1878	1475	Y
AUH	AUH	1	2609	0	2609	0.71	0.71	1	0	2609	3766	N
CAPZA2	CAPZA2	1	1600	0	1600	1.16	1.16	1	0	1600	1414	N
CAPZA1	CAPZA1	1	4973	0	4973	0.7	0.7	1	0	4973	7312	N
AFAP1	AFAP1	1	8688	0	8688	2.29	2.29	1	0	8688	3898	N
DDX17	DDX17	1	7092	0	7092	0.87	0.87	1	0	7092	8323	Y
DDX10	DDX10	1	2748	0	2748	0.8	0.8	1	0	2748	3523	Y
DDX18	DDX18	1	22948	0	22948	0.96	0.96	1	0	22948	24507	Y
STEEP1	STEEP1	1	21598	0	21598	1.77	1.77	1	0	21598	12519	Y
TRIP10	TRIP10	1	8056	0	8056	1.73	1.73	1	0	8056	4778	N
TRIP12	TRIP12	1	3728	0	3728	1.48	1.48	1	0	3728	2578	Y
EIF3A	EIF3A	1	2187	0	2187	1.91	1.91	1	0	2187	1171	N
EIF3B	EIF3B	1	1607	0	1607	1.5	1.5	1	0	1607	1098	N
EIF3D	EIF3D	1	4206	0	4206	1.07	1.07	1	0	4206	4042	N
EIF3G	EIF3G	1	1882	0	1882	1.81	1.81	1	0	1882	1064	Y
NOL10	NOL10	1	16449	0	16449	1.4	1.4	1	0	16449	12017	Y
NOL12	NOL12	1	9091	0	9091	0.67	0.67	1	0	9091	13890	Y
RPL37A	RPL37A	1	18299	0	18299	0.6	0.6	1	0	18299	31354	N
AP2B1	AP2B1	1	15027	0	15027	1.41	1.41	1	0	15027	10935	N
GTF2E2	GTF2E2	1	1498	0	1498	1.05	1.05	1	0	1498	1457	Y
RRBP1	RRBP1	1	2827	0	2827	1.36	1.36	1	0	2827	2125	N
SRRT	SRRT	1	1908	0	1908	1.19	1.19	1	0	1908	1647	Y
ALKBH5	ALKBH5	1	2198	0	2198	0.8	0.8	1	0	2198	2817	Y
DNAJB9	DNAJB9	1	304	0	304	3.48	3.48	1	0	304	89	N
DNAJB6	DNAJB6	1	3596	0	3596	1.57	1.57	1	0	3596	2355	Y
ARPC1B	ARPC1B	1	2288	0	2288	2.45	2.45	1	0	2288	957	Y
PACSIN3	PACSIN3	1	5346	0	5346	1.08	1.08	1	0	5346	5083	N
PACSIN2	PACSIN2	1	25526	0	25526	1.55	1.55	1	0	25526	16898	N
COPA	COPA	1	6085	0	6085	1.07	1.07	1	0	6085	5819	N
CDKN2AIP	CDKN2AIP	1	3188	0	3188	1.4	1.4	1	0	3188	2336	Y
LUC7L3	LUC7L3	1	33478	0	33478	2.25	2.25	1	0	33478	15293	Y
LUC7L2	LUC7L2	1	77439	0	77439	1.02	1.02	1	0	77439	77646	Y
CHERP	CHERP	1	8448	0	8448	0.94	0.94	1	0	8448	9218	N
PRPF8	PRPF8	1	24171	0	24171	0.84	0.84	1	0	24171	29401	Y
RAI14	RAI14	1	14362	0	14362	0.94	0.94	1	0	14362	15670	Y
EPB41	EPB41	1	5268	0	5268	0.66	0.66	1	0	5268	8239	N
PNPLA7	PNPLA7	1	55	0	55	58.17	58.17	1	0	55	0	N
PNPLA6	PNPLA6	1	1298	0	1298	1.06	1.06	1	0	1298	1257	N
SFPQ	SFPQ	1	1582	0	1582	0.78	0.78	1	0	1582	2072	Y
KIAA0753	KIAA0753	1	10053	0	10053	0.57	0.57	1	0	10053	18216	N
UPF1	UPF1	1	2151	0	2151	1.44	1.44	1	0	2151	1533	Y
UPF2	UPF2	1	7409	0	7409	1.2	1.2	1	0	7409	6348	N
CARNMT1	CARNMT1	1	2306	0	2306	0.81	0.81	1	0	2306	2912	Y
RBM8A	RBM8A	1	1514	0	1514	0.65	0.65	1	0	1514	2383	Y
KRT6A	KRT6A	1	18821	0	18821	1.05	1.05	1	0	18821	18392	N
THRAP3	THRAP3	1	2592	0	2592	0.77	0.77	1	0	2592	3452	Y
WBP11	WBP11	1	25123	0	25123	1.56	1.56	1	0	25123	16475	Y
PRKRIP1	PRKRIP1	1	1563	0	1563	1.03	1.03	1	0	1563	1561	Y
AEBP1	AEBP1	1	16953	0	16953	2.13	2.13	1	0	16953	8159	Y
ANXA3	ANXA3	1	1647	0	1647	3.45	3.45	1	0	1647	489	N
ANXA2	ANXA2	1	2974	0	2974	0.49	0.49	1	0	2974	6220	N
MCM5	MCM5	1	8366	0	8366	0.87	0.87	1	0	8366	9852	Y
MCM4	MCM4	1	1906	0	1906	1.22	1.22	1	0	1906	1598	Y
MCM3	MCM3	1	6154	0	6154	0.87	0.87	1	0	6154	7281	Y
MRGBP	MRGBP	1	2309	0	2309	0.81	0.81	1	0	2309	2932	Y
ZNF148	ZNF148	1	3424	0	3424	1.17	1.17	1	0	3424	3004	Y
CUSTOS	CUSTOS	1	2200	0	2200	0.53	0.53	1	0	2200	4223	Y
LSG1	LSG1	1	2686	0	2686	1.08	1.08	1	0	2686	2540	Y
PMS1	PMS1	1	45	0	45	11.83	11.83	1	0	45	3	N
HNRNPLL	HNRNPLL	1	1330	0	1330	1.39	1.39	1	0	1330	984	Y
CCDC66	CCDC66	1	17	0	17	18.67	18.67	1	0	17	0	N
SART1	SART1	1	40376	0	40376	1.11	1.11	1	0	40376	37451	Y
CDC27	CDC27	1	1613	0	1613	1.69	1.69	1	0	1613	980	Y
RPL35A	RPL35A	1	5219	0	5219	1.11	1.11	1	0	5219	4816	N
GPKOW	GPKOW	1	1830	0	1830	0.74	0.74	1	0	1830	2538	Y
PPP1R12C	PPP1R12C	1	1680	0	1680	1.24	1.24	1	0	1680	1395	N
VPS39	VPS39	1	4064	0	4064	1.25	1.25	1	0	4064	3343	N
RPL36A	RPL36A	1	19941	0	19941	0.72	0.72	1	0	19941	28437	N
EXOC6B	EXOC6B	1	1387	0	1387	0.72	0.72	1	0	1387	1968	N
PXK	PXK	1	1812	0	1812	0.7	0.7	1	0	1812	2657	N
ESF1	ESF1	1	12798	0	12798	0.92	0.92	1	0	12798	14230	Y
UPF3B	UPF3B	1	8893	0	8893	0.63	0.63	1	0	8893	14526	Y
MRPL54	MRPL54	1	1570	0	1570	0.56	0.56	1	0	1570	2858	N
MFAP1	MFAP1	1	11538	0	11538	1.05	1.05	1	0	11538	11302	Y
MYO18A	MYO18A	1	2481	0	2481	2.21	2.21	1	0	2481	1151	N
NF2	NF2	1	4585	0	4585	0.96	0.96	1	0	4585	4880	Y
FAM133B	FAM133B	1	2535	0	2535	0.94	0.94	1	0	2535	2752	Y
FAM133A	FAM133A	1	15728	0	15728	1.86	1.86	1	0	15728	8686	Y
H3-3B	H3-3B	1	3839	0	3839	0.19	0.19	1	0	3839	20952	Y
SRGAP1	SRGAP1	1	3022	0	3022	1.12	1.12	1	0	3022	2760	N
SRGAP3	SRGAP3	1	4640	0	4640	1.94	1.94	1	0	4640	2459	N
SRGAP2	SRGAP2	1	10127	0	10127	0.94	0.94	1	0	10127	10994	Y
SMC3	SMC3	1	1565	0	1565	1.2	1.2	1	0	1565	1339	Y
LTF	LTF	1	553	0	553	8.24	8.24	1	0	553	68	N
LASP1	LASP1	1	1523	0	1523	4.57	4.57	1	0	1523	341	N
RIOK2	RIOK2	1	8516	0	8516	1.58	1.58	1	0	8516	5538	N
RIOK1	RIOK1	1	8453	0	8453	1.01	1.01	1	0	8453	8605	N
LTV1	LTV1	1	4724	0	4724	0.96	0.96	1	0	4724	5029	N
EEFSEC	EEFSEC	1	8099	0	8099	0.8	0.8	1	0	8099	10340	Y
DDX52	DDX52	1	2171	0	2171	1.01	1.01	1	0	2171	2211	Y
DENR	DENR	1	3668	0	3668	0.65	0.65	1	0	3668	5798	N
DDX56	DDX56	1	7085	0	7085	0.83	0.83	1	0	7085	8792	Y
DDX54	DDX54	1	2477	0	2477	0.55	0.55	1	0	2477	4614	Y
DDX55	DDX55	1	3868	0	3868	0.96	0.96	1	0	3868	4137	Y
CDC42BPB	CDC42BPB	1	7870	0	7870	0.94	0.94	1	0	7870	8547	N
RNPS1	RNPS1	1	4551	0	4551	0.91	0.91	1	0	4551	5121	Y
BUB3	BUB3	1	67809	0	67809	1.3	1.3	1	0	67809	53457	Y
CCDC47	CCDC47	1	1500	0	1500	1.46	1.46	1	0	1500	1055	N
SNRPA1	SNRPA1	1	17158	0	17158	0.51	0.51	1	0	17158	34769	Y
PRPF40A	PRPF40A	1	49204	0	49204	1.25	1.25	1	0	49204	40399	Y
FBXO28	FBXO28	1	2432	0	2432	1.53	1.53	1	0	2432	1629	Y
GNB1	GNB1	1	390	0	390	2.75	2.75	1	0	390	145	Y
C11orf87	C11orf87	1	5854	0	5854	2.85	2.85	1	0	5854	2104	N
MCMBP	MCMBP	1	1368	0	1368	0.78	0.78	1	0	1368	1797	Y
EEF1G	EEF1G	1	3981	0	3981	1.01	1.01	1	0	3981	4039	Y
IQGAP1	IQGAP1	1	25972	0	25972	1.41	1.41	1	0	25972	18940	N
IQGAP2	IQGAP2	1	10320	0	10320	1.37	1.37	1	0	10320	7717	N
RP9	RP9	1	6858	0	6858	0.91	0.91	1	0	6858	7716	Y
CALD1	CALD1	1	2351	0	2351	1.18	1.18	1	0	2351	2052	N
CSTF1	CSTF1	1	1454	0	1454	0.77	0.77	1	0	1454	1936	Y
PCCB	PCCB	1	47946	0	47946	0.78	0.78	1	0	47946	62980	N
PCCA	PCCA	1	64397	0	64397	0.52	0.52	1	0	64397	126109	N
APBB1IP	APBB1IP	1	270	0	270	4.15	4.15	1	0	270	66	N
LAMC1	LAMC1	1	1935	0	1935	1.81	1.81	1	0	1935	1098	N
PHF8	PHF8	1	1486	0	1486	1.14	1.14	1	0	1486	1342	Y
PHF6	PHF6	1	39448	0	39448	0.39	0.39	1	0	39448	103301	Y
PHF3	PHF3	1	2054	0	2054	0.91	0.91	1	0	2054	2310	Y
DYNC2I2	DYNC2I2	1	1962	0	1962	0.72	0.72	1	0	1962	2785	N
DYNC2I1	DYNC2I1	1	1436	0	1436	0.7	0.7	1	0	1436	2097	N
RPS26	RPS26	1	119751	0	119751	1.21	1.21	1	0	119751	101335	N
RPS27	RPS27	1	10550	0	10550	0.69	0.69	1	0	10550	15661	Y
RPS24	RPS24	1	8887	0	8887	0.83	0.83	1	0	8887	10944	Y
RPS25	RPS25	1	288848	0	288848	1.47	1.47	1	0	288848	202073	N
RPS23	RPS23	1	32861	0	32861	1.43	1.43	1	0	32861	23522	Y
RPS20	RPS20	1	47100	0	47100	1.24	1.24	1	0	47100	38878	N
RPS21	RPS21	1	15815	0	15815	0.78	0.78	1	0	15815	20829	N
RPS28	RPS28	1	11331	0	11331	0.73	0.73	1	0	11331	16003	Y
RPS29	RPS29	1	1633	0	1633	0.65	0.65	1	0	1633	2568	N
MVB12A	MVB12A	1	3303	0	3303	0.93	0.93	1	0	3303	3630	Y
GPSM2	GPSM2	1	178	0	178	186.02	186.02	1	0	178	0	N
DDX3X	DDX3X	1	8341	0	8341	1.1	1.1	1	0	8341	7792	Y
NOSIP	NOSIP	1	2640	0	2640	1.44	1.44	1	0	2640	1880	Y
PXDN	PXDN	1	7869	0	7869	2.32	2.32	1	0	7869	3473	N
SRP14	SRP14	1	2730	0	2730	0.53	0.53	1	0	2730	5247	N
HNRNPH1	HNRNPH1	1	2797	0	2797	0.65	0.65	1	0	2797	4433	Y
SAP30BP	SAP30BP	1	39960	0	39960	1.64	1.64	1	0	39960	24986	Y
SEL1L	SEL1L	1	44	0	44	46.74	46.74	1	0	44	0	N
PRPF38A	PRPF38A	1	12621	0	12621	0.75	0.75	1	0	12621	17193	Y
PRPF38B	PRPF38B	1	8262	0	8262	1.13	1.13	1	0	8262	7496	Y
SGPL1	SGPL1	1	5680	0	5680	0.69	0.69	1	0	5680	8391	N
NOB1	NOB1	1	15735	0	15735	1.07	1.07	1	0	15735	15084	Y
WDR5	WDR5	1	4294	0	4294	1.42	1.42	1	0	4294	3094	Y
RPS27L	RPS27L	1	23183	0	23183	1.81	1.81	1	0	23183	13135	Y
RPS27A	RPS27A	1	16184	0	16184	0.71	0.71	1	0	16184	23384	Y
GABBR1	GABBR1	1	6303	0	6303	2.07	2.07	1	0	6303	3127	N
EPPK1	EPPK1	1	4045	0	4045	2.27	2.27	1	0	4045	1827	N
PDLIM7	PDLIM7	1	2158	0	2158	1.28	1.28	1	0	2158	1731	N
MCCC2	MCCC2	1	48626	0	48626	0.53	0.53	1	0	48626	94300	N
MCCC1	MCCC1	1	40120	0	40120	0.43	0.43	1	0	40120	95746	N
IL17D	IL17D	1	166	0	166	4.63	4.63	1	0	166	36	N
TAF1C	TAF1C	1	2189	0	2189	0.57	0.57	1	0	2189	3931	Y
TRIOBP	TRIOBP	1	10578	0	10578	1.27	1.27	1	0	10578	8547	Y
PRC1	PRC1	1	1992	0	1992	0.65	0.65	1	0	1992	3140	Y
PPFIA1	PPFIA1	1	1577	0	1577	0.95	0.95	1	0	1577	1711	N
HSD17B8	HSD17B8	1	2269	0	2269	1.14	1.14	1	0	2269	2035	N
HGS	HGS	1	468	0	468	5.73	5.73	1	0	468	83	N
PRMT5	PRMT5	1	8816	0	8816	1.1	1.1	1	0	8816	8198	Y
PARD3	PARD3	1	1718	0	1718	1.21	1.21	1	0	1718	1458	N
NUDT21	NUDT21	1	2772	0	2772	0.4	0.4	1	0	2772	7140	Y
UTP14A	UTP14A	1	3146	0	3146	0.68	0.68	1	0	3146	4741	Y
LPL	LPL	1	9850	0	9850	1.63	1.63	1	0	9850	6198	N
CNOT2	CNOT2	1	1255	0	1255	1.87	1.87	1	0	1255	687	Y
CNOT1	CNOT1	1	2262	0	2262	1.72	1.72	1	0	2262	1346	Y
CNOT10	CNOT10	1	1949	0	1949	1.2	1.2	1	0	1949	1669	Y
RFC4	RFC4	1	2769	0	2769	0.45	0.45	1	0	2769	6313	Y
RFC1	RFC1	1	1796	0	1796	0.57	0.57	1	0	1796	3215	Y
RFC2	RFC2	1	1834	0	1834	0.53	0.53	1	0	1834	3571	Y
KIF14	KIF14	1	1977	0	1977	0.89	0.89	1	0	1977	2283	Y
SRP72	SRP72	1	3933	0	3933	1.31	1.31	1	0	3933	3070	N
PPP1R12A	PPP1R12A	1	11438	0	11438	2.63	2.63	1	0	11438	4455	N
DEFA1B;DEFA3	DEFA1B;DEFA3	1	1116	0	1116	14.32	14.32	1	0	1116	79	N
CD101	CD101	1	4152	0	4152	4.67	4.67	1	0	4152	912	N
SHOC2	SHOC2	1	2448	0	2448	0.99	0.99	1	0	2448	2534	Y
AATF	AATF	1	5515	0	5515	1.03	1.03	1	0	5515	5479	Y
ERCC3	ERCC3	1	4496	0	4496	1.09	1.09	1	0	4496	4247	Y
MRPS12	MRPS12	1	2850	0	2850	1.15	1.15	1	0	2850	2553	N
PFKM	PFKM	1	1288	0	1288	0.89	0.89	1	0	1288	1491	N
PFKL	PFKL	1	2280	0	2280	0.75	0.75	1	0	2280	3112	N
NSFL1C	NSFL1C	1	1355	0	1355	5.68	5.68	1	0	1355	244	N
MAGI1	MAGI1	1	2564	0	2564	1.28	1.28	1	0	2564	2055	N
COPB2	COPB2	1	4610	0	4610	1.92	1.92	1	0	4610	2467	N
SEPTIN4	SEPTIN4	1	5747	0	5747	1.57	1.57	1	0	5747	3755	N
RPUSD3	RPUSD3	1	2205	0	2205	0.66	0.66	1	0	2205	3440	N
TNIK	TNIK	1	2095	0	2095	0.77	0.77	1	0	2095	2801	Y
PSTPIP1	PSTPIP1	1	6161	0	6161	1.72	1.72	1	0	6161	3675	N
DOCK11	DOCK11	1	9155	0	9155	1.34	1.34	1	0	9155	7017	N
MARCKSL1	MARCKSL1	1	3569	0	3569	0.83	0.83	1	0	3569	4393	N
EBNA1BP2	EBNA1BP2	1	2891	0	2891	0.76	0.76	1	0	2891	3882	Y
MAP4K5	MAP4K5	1	1439	0	1439	1.1	1.1	1	0	1439	1338	N
MAP4K4	MAP4K4	1	25555	0	25555	1.32	1.32	1	0	25555	19865	N
MICU2	MICU2	1	2307	0	2307	0.71	0.71	1	0	2307	3325	N
MICU1	MICU1	1	5542	0	5542	1.3	1.3	1	0	5542	4383	N
SON	SON	1	6006	0	6006	1	1	1	0	6006	6136	Y
NUMB	NUMB	1	13913	0	13913	1.47	1.47	1	0	13913	9741	N
CKAP5	CKAP5	1	2587	0	2587	1.22	1.22	1	0	2587	2167	N
SCAMP1	SCAMP1	1	76	0	76	80	80	1	0	76	0	N
PPIP5K2	PPIP5K2	1	11910	0	11910	1.92	1.92	1	0	11910	6364	N
EHD4	EHD4	1	6908	0	6908	2.42	2.42	1	0	6908	2933	N
EHD3	EHD3	1	2732	0	2732	1.53	1.53	1	0	2732	1831	N
EHD1	EHD1	1	2909	0	2909	1.83	1.83	1	0	2909	1631	N
HNRNPU	HNRNPU	1	6667	0	6667	0.79	0.79	1	0	6667	8690	Y
HNRNPK	HNRNPK	1	6559	0	6559	0.93	0.93	1	0	6559	7268	Y
HNRNPM	HNRNPM	1	5583	0	5583	0.78	0.78	1	0	5583	7354	Y
HNRNPC	HNRNPC	1	5120	0	5120	0.42	0.42	1	0	5120	12404	Y
HNRNPD	HNRNPD	1	2293	0	2293	0.62	0.62	1	0	2293	3808	Y
RPL27A	RPL27A	1	44347	0	44347	0.65	0.65	1	0	44347	69681	N
HNRNPF	HNRNPF	1	2263	0	2263	1.59	1.59	1	0	2263	1460	Y
HMGA1	HMGA1	1	1808	0	1808	0.61	0.61	1	0	1808	3055	Y
H1-10	H1-10	1	13485	0	13485	0.99	0.99	1	0	13485	13994	Y
SRP54	SRP54	1	2196	0	2196	1.02	1.02	1	0	2196	2218	Y
DOK1	DOK1	1	272	0	272	7	7	1	0	272	39	Y
CLASP1	CLASP1	1	1793	0	1793	1.34	1.34	1	0	1793	1375	N
PDIA5	PDIA5	1	4515	0	4515	0.87	0.87	1	0	4515	5336	N
ACTL6A	ACTL6A	1	1556	0	1556	1.04	1.04	1	0	1556	1535	Y
HSPA2	HSPA2	1	18154	0	18154	1.66	1.66	1	0	18154	11242	N
HSPA5	HSPA5	1	28184	0	28184	1.81	1.81	1	0	28184	15934	N
HSPA9	HSPA9	1	26390	0	26390	1.52	1.52	1	0	26390	17821	Y
PPP2R2A	PPP2R2A	1	4258	0	4258	1.5	1.5	1	0	4258	2913	Y
HNRNPDL	HNRNPDL	1	1163	0	1163	0.37	0.37	1	0	1163	3220	Y
TSG101	TSG101	1	6769	0	6769	1.19	1.19	1	0	6769	5834	Y
IQSEC2	IQSEC2	1	1925	0	1925	1.74	1.74	1	0	1925	1136	N
ZEB1	ZEB1	1	3047	0	3047	2.02	2.02	1	0	3047	1550	Y
ZEB2	ZEB2	1	3446	0	3446	1.7	1.7	1	0	3446	2081	Y
TOP1	TOP1	1	39930	0	39930	1.61	1.61	1	0	39930	25482	Y
MTIF2	MTIF2	1	1786	0	1786	1.17	1.17	1	0	1786	1569	N
NUSAP1	NUSAP1	1	2292	0	2292	0.67	0.67	1	0	2292	3485	Y
SRPK1	SRPK1	1	2701	0	2701	1.37	1.37	1	0	2701	2015	Y
SRPK2	SRPK2	1	1742	0	1742	1.22	1.22	1	0	1742	1461	Y
CEP170	CEP170	1	4772	0	4772	1.33	1.33	1	0	4772	3680	N
SLIT2	SLIT2	1	2397	0	2397	0.62	0.62	1	0	2397	3970	N
FIP1L1	FIP1L1	1	9203	0	9203	0.99	0.99	1	0	9203	9499	Y
NOLC1	NOLC1	1	3801	0	3801	0.63	0.63	1	0	3801	6237	Y
SNW1	SNW1	1	5460	0	5460	1.04	1.04	1	0	5460	5396	Y
H2BC21	H2BC21	1	80046	0	80046	0.8	0.8	1	0	80046	103008	Y
PES1	PES1	1	55854	0	55854	0.8	0.8	1	0	55854	71525	Y
CYP4F2	CYP4F2	1	1901	0	1901	1.64	1.64	1	0	1901	1190	N
TBL3	TBL3	1	1977	0	1977	0.67	0.67	1	0	1977	3006	Y
PGAM5	PGAM5	1	8312	0	8312	0.55	0.55	1	0	8312	15571	N
MED1	MED1	1	2032	0	2032	1.91	1.91	1	1	2032	1091	Y
AZGP1	AZGP1	1	448	0	448	2.71	2.71	1	0	448	169	N
EEF1A1;EEF1A1P5	EEF1A1;EEF1A1P5	1	222898	0	222898	1.37	1.37	1	0	222898	166967	Y
SSRP1	SSRP1	1	1803	0	1803	0.47	0.47	1	0	1803	3935	Y
MDN1	MDN1	1	3080	0	3080	0.86	0.86	1	0	3080	3669	Y
PRPF40B	PRPF40B	1	4356	0	4356	1.68	1.68	1	0	4356	2652	Y
RPS4X	RPS4X	1	85785	0	85785	1.31	1.31	1	0	85785	66975	Y
ATXN2L	ATXN2L	1	2047	0	2047	1.73	1.73	1	0	2047	1210	Y
PRDX4	PRDX4	1	5125	0	5125	1.46	1.46	1	0	5125	3593	N
PRDX2	PRDX2	1	3683	0	3683	3.94	3.94	1	0	3683	959	N
PRDX1	PRDX1	1	14411	0	14411	0.97	0.97	1	0	14411	15296	N
KATNB1	KATNB1	1	1713	0	1713	1.36	1.36	1	0	1713	1294	N
EEIG2	EEIG2	1	4758	0	4758	1.02	1.02	1	0	4758	4763	Y
DCAF5	DCAF5	1	135	0	135	141.32	141.32	1	0	135	0	Y
EP300	EP300	1	1859	0	1859	1.98	1.98	1	0	1859	962	Y
HSPA1A;HSPA1B	HSPA1A;HSPA1B	1	31428	0	31428	0.48	0.48	1	0	31428	66563	Y
DNMT1	DNMT1	1	1950	0	1950	0.83	0.83	1	0	1950	2398	Y
PSD3	PSD3	1	1489	0	1489	2.16	2.16	1	0	1489	708	N
H1-4	H1-4	1	124084	0	124084	1.16	1.16	1	0	124084	109462	Y
H1-2	H1-2	1	74414	0	74414	1.23	1.23	1	0	74414	61971	Y
H1-3	H1-3	1	7428	0	7428	0.6	0.6	1	0	7428	12638	Y
H1-0	H1-0	1	192225	0	192225	0.87	0.87	1	0	192225	226931	Y
KIF5B	KIF5B	1	2947	0	2947	0.93	0.93	1	0	2947	3256	N
TYW1B;TYW1	TYW1B;TYW1	1	90	0	90	94.55	94.55	1	0	90	0	Y
CDK11B	CDK11B	1	32047	0	32047	1.46	1.46	1	0	32047	22516	Y
RPS7	RPS7	1	110869	0	110869	1.2	1.2	1	0	110869	94412	Y
RPS6	RPS6	1	102149	0	102149	1.17	1.17	1	0	102149	89499	Y
RPS5	RPS5	1	74394	0	74394	0.76	0.76	1	0	74394	100210	Y
RPS3	RPS3	1	141634	0	141634	1.03	1.03	1	0	141634	141284	Y
RPS2	RPS2	1	22017	0	22017	0.92	0.92	1	0	22017	24649	N
RPS9	RPS9	1	9309	0	9309	0.88	0.88	1	0	9309	10886	Y
RPS8	RPS8	1	23001	0	23001	1.04	1.04	1	0	23001	22677	Y
DEF6	DEF6	1	1907	0	1907	1.3	1.3	1	0	1907	1506	N
ARPP19	ARPP19	1	302	0	302	3.27	3.27	1	0	302	94	N
RPSA	RPSA	1	112696	0	112696	1.74	1.74	1	0	112696	66448	Y
RPL29	RPL29	1	6805	0	6805	0.71	0.71	1	0	6805	9851	N
RPL28	RPL28	1	12718	0	12718	1.44	1.44	1	0	12718	9032	N
RPL24	RPL24	1	19850	0	19850	1.25	1.25	1	0	19850	16286	N
RPL27	RPL27	1	6986	0	6986	0.74	0.74	1	0	6986	9728	N
RPL26	RPL26	1	66850	0	66850	0.95	0.95	1	0	66850	72263	N
RPL21	RPL21	1	2260	0	2260	1.05	1.05	1	0	2260	2216	N
RPL23	RPL23	1	82847	0	82847	1.82	1.82	1	0	82847	46594	N
RPL22	RPL22	1	196506	0	196506	1.26	1.26	1	0	196506	160485	N
PLIN2	PLIN2	1	385	0	385	401.18	401.18	1	0	385	0	N
RBPJ	RBPJ	1	12268	0	12268	2.47	2.47	1	1	12268	5087	Y
ACTB;ACTG1	ACTB;ACTG1	1	194176	0	194176	1.77	1.77	1	0	194176	112674	Y
RPL8	RPL8	1	13250	0	13250	1.42	1.42	1	0	13250	9596	N
RPL7	RPL7	1	3588	0	3588	0.75	0.75	1	0	3588	4905	N
RPL4	RPL4	1	18949	0	18949	1.04	1.04	1	0	18949	18612	N
OLFML3	OLFML3	1	4501	0	4501	2.46	2.46	1	0	4501	1880	N
RPL3	RPL3	1	5296	0	5296	0.93	0.93	1	0	5296	5871	Y
FEN1	FEN1	1	13408	0	13408	0.42	0.42	1	0	13408	32441	Y
LUC7L	LUC7L	1	134266	0	134266	1.41	1.41	1	0	134266	97500	N
RHOD	RHOD	1	168	0	168	175.63	175.63	1	0	168	0	N
CIR1	CIR1	1	6022	0	6022	2.3	2.3	1	0	6022	2687	Y
RPL6	RPL6	1	4160	0	4160	0.95	0.95	1	0	4160	4489	N
RPL5	RPL5	1	2048	0	2048	1.15	1.15	1	0	2048	1824	Y
S100A4	S100A4	1	2487	0	2487	1.2	1.2	1	0	2487	2123	Y
PRPF19	PRPF19	1	35677	0	35677	0.92	0.92	1	0	35677	39617	Y
EMG1	EMG1	1	48800	0	48800	1.07	1.07	1	0	48800	46727	Y
TBC1D10A	TBC1D10A	1	9303	0	9303	0.69	0.69	1	0	9303	13853	N
H2AX	H2AX	1	3428	0	3428	1.23	1.23	1	0	3428	2851	Y
POLR1A	POLR1A	1	2090	0	2090	0.89	0.89	1	0	2090	2419	Y
POLR1B	POLR1B	1	2162	0	2162	0.93	0.93	1	0	2162	2384	Y
POLR1C	POLR1C	1	2740	0	2740	1.16	1.16	1	0	2740	2427	Y
POLR1E	POLR1E	1	3523	0	3523	0.66	0.66	1	0	3523	5443	Y
POLR1F	POLR1F	1	5402	0	5402	0.86	0.86	1	0	5402	6428	Y
POLR1G	POLR1G	1	1901	0	1901	0.74	0.74	1	0	1901	2637	Y
WDR48	WDR48	1	8863	0	8863	1.2	1.2	1	0	8863	7594	Y
GTF2B	GTF2B	1	11446	0	11446	1.1	1.1	1	0	11446	10658	Y
JAK1	JAK1	1	10706	0	10706	1.95	1.95	1	0	10706	5620	N
GTF2I	GTF2I	1	2977	0	2977	0.65	0.65	1	0	2977	4721	Y
HOXB7	HOXB7	1	1497	0	1497	2.43	2.43	1	0	1497	631	Y
PRKDC	PRKDC	1	4061	0	4061	0.57	0.57	1	0	4061	7289	Y
ELL2	ELL2	1	115	0	115	120.54	120.54	1	0	115	0	Y
DDB1	DDB1	1	2040	0	2040	1.22	1.22	1	0	2040	1712	Y
RIMS3	RIMS3	1	180	0	180	188.1	188.1	1	0	180	0	N
HCRT	HCRT	1	3120	0	3120	3.9	3.9	1	0	3120	820	N
PRKD3	PRKD3	1	2583	0	2583	1.07	1.07	1	0	2583	2479	N
CTTN	CTTN	1	4105	0	4105	2.38	2.38	1	0	4105	1771	N
EIF2S1	EIF2S1	1	15616	0	15616	0.48	0.48	1	0	15616	33222	N
EIF2S3	EIF2S3	1	18724	0	18724	1.14	1.14	1	0	18724	16776	N
EIF2S2	EIF2S2	1	55366	0	55366	1.24	1.24	1	0	55366	45893	N
MCTS1	MCTS1	1	2021	0	2021	0.41	0.41	1	0	2021	5089	N
SFSWAP	SFSWAP	1	6584	0	6584	1.24	1.24	1	0	6584	5456	Y
GNL3	GNL3	1	5320	0	5320	0.54	0.54	1	0	5320	10172	Y
GNL2	GNL2	1	3344	0	3344	0.79	0.79	1	0	3344	4315	Y
CCNL1	CCNL1	1	9537	0	9537	1.82	1.82	1	0	9537	5382	Y
CCNL2	CCNL2	1	1544	0	1544	0.66	0.66	1	0	1544	2409	Y
NMT1	NMT1	1	3390	0	3390	0.86	0.86	1	0	3390	4039	N
CCAR1	CCAR1	1	3574	0	3574	0.97	0.97	1	0	3574	3773	N
MTDH	MTDH	1	2848	0	2848	0.77	0.77	1	0	2848	3813	Y
HDGFL3	HDGFL3	1	2659	0	2659	0.74	0.74	1	0	2659	3685	Y
SUGP1	SUGP1	1	3633	0	3633	0.69	0.69	1	0	3633	5404	Y
RCL1	RCL1	1	1645	0	1645	1.34	1.34	1	0	1645	1263	Y
LCN1	LCN1	1	10595	0	10595	221.88	221.88	1	0	10595	48	N
SF3B4	SF3B4	1	11717	0	11717	1.15	1.15	1	0	11717	10452	Y
SF3B1	SF3B1	1	39367	0	39367	0.88	0.88	1	0	39367	45836	Y
SF3B3	SF3B3	1	32268	0	32268	0.9	0.9	1	0	32268	36608	Y
SF3B2	SF3B2	1	39362	0	39362	0.69	0.69	1	0	39362	58132	Y
ASF1B	ASF1B	1	1199	0	1199	0.68	0.68	1	0	1199	1815	Y
SUPT16H	SUPT16H	1	1312	0	1312	0.58	0.58	1	0	1312	2311	Y
DHX8	DHX8	1	5786	0	5786	1.72	1.72	1	0	5786	3456	Y
ADD3	ADD3	1	3969	0	3969	1.02	1.02	1	0	3969	3975	N
ADD2	ADD2	1	1667	0	1667	0.7	0.7	1	0	1667	2430	N
ADD1	ADD1	1	5621	0	5621	1.14	1.14	1	0	5621	5039	N
CWC25	CWC25	1	25477	0	25477	2.04	2.04	1	0	25477	12828	Y
PRPF31	PRPF31	1	10010	0	10010	1.28	1.28	1	0	10010	8008	Y
ZNF207	ZNF207	1	31569	0	31569	1.53	1.53	1	0	31569	21176	Y
IGHA2	IGHA2	1	3335	0	3335	42.25	42.25	1	0	3335	80	N
IGHA1	IGHA1	1	513	0	513	17.01	17.01	1	0	513	30	N
GLYR1	GLYR1	1	8891	0	8891	1	1	1	0	8891	9084	Y
MOGS	MOGS	1	12337	0	12337	0.54	0.54	1	0	12337	23499	N
RPS15A	RPS15A	1	69253	0	69253	0.78	0.78	1	0	69253	91408	Y
SRPRB	SRPRB	1	1982	0	1982	0.97	0.97	1	0	1982	2093	N
SRPRA	SRPRA	1	1912	0	1912	1.59	1.59	1	0	1912	1230	N
FARSA	FARSA	1	1644	0	1644	0.62	0.62	1	0	1644	2721	N
TLN2	TLN2	1	1516	0	1516	2.52	2.52	1	0	1516	617	N
PCDHGA12	PCDHGA12	1	185	0	185	4.65	4.65	1	0	185	40	N
TLN1	TLN1	1	5904	0	5904	1.95	1.95	1	0	5904	3099	N
IK	IK	1	12734	0	12734	1.06	1.06	1	0	12734	12333	Y
NOC3L	NOC3L	1	4020	0	4020	1.08	1.08	1	0	4020	3816	Y
DHX16	DHX16	1	2286	0	2286	1	1	1	0	2286	2355	Y
DHX15	DHX15	1	20534	0	20534	0.99	0.99	1	0	20534	21320	Y
CCDC86	CCDC86	1	2279	0	2279	0.69	0.69	1	0	2279	3410	Y
DCLK1	DCLK1	1	2457	0	2457	1.43	1.43	1	0	2457	1760	N
SDAD1	SDAD1	1	7554	0	7554	0.79	0.79	1	0	7554	9788	Y
CMSS1	CMSS1	1	2107	0	2107	0.39	0.39	1	0	2107	5594	Y
GCH1	GCH1	1	1842	0	1842	2.33	2.33	1	0	1842	811	Y
ZNF593	ZNF593	1	2366	0	2366	0.58	0.58	1	0	2366	4199	Y
CWF19L2	CWF19L2	1	1492	0	1492	1.28	1.28	1	0	1492	1192	Y
NAA25	NAA25	1	8076	0	8076	1.06	1.06	1	0	8076	7803	N
SNRNP70	SNRNP70	1	6419	0	6419	0.81	0.81	1	0	6419	8109	Y
RDX	RDX	1	94440	0	94440	1.03	1.03	1	0	94440	94312	N
RIOX2	RIOX2	1	3440	0	3440	0.48	0.48	1	0	3440	7329	Y
TBC1D12	TBC1D12	1	3286	0	3286	1.73	1.73	1	0	3286	1951	N
TBC1D16	TBC1D16	1	1298	0	1298	2.56	2.56	1	0	1298	519	N
FBL	FBL	1	5000	0	5000	0.75	0.75	1	0	5000	6830	N
CACTIN	CACTIN	1	12519	0	12519	0.93	0.93	1	0	12519	13807	Y
RPL31	RPL31	1	29773	0	29773	1.4	1.4	1	0	29773	21775	N
FAM83D	FAM83D	1	3122	0	3122	0.86	0.86	1	0	3122	3715	N
IDH3G	IDH3G	1	2297	0	2297	1.12	1.12	1	0	2297	2109	N
CNP	CNP	1	2344	0	2344	0.66	0.66	1	0	2344	3663	N
RUVBL1	RUVBL1	1	1292	0	1292	0.92	0.92	1	0	1292	1440	Y
NPM1	NPM1	1	5818	0	5818	0.7	0.7	1	0	5818	8490	Y
HSPA14	HSPA14	1	1433	0	1433	0.91	0.91	1	0	1433	1610	N
TBC1D10B	TBC1D10B	1	19150	0	19150	0.68	0.68	1	0	19150	28693	N
AHNAK2	AHNAK2	1	849	0	849	8.99	8.99	1	0	849	96	N
RIC1	RIC1	1	37	0	37	39.46	39.46	1	0	37	0	N
BYSL	BYSL	1	1644	0	1644	0.69	0.69	1	0	1644	2438	Y
MEDAG	MEDAG	1	102	0	102	107.02	107.02	1	0	102	0	N
RSBN1L	RSBN1L	1	2584	0	2584	0.75	0.75	1	0	2584	3548	Y
OTUD3	OTUD3	1	1648	0	1648	0.92	0.92	1	0	1648	1841	Y
AP3M1	AP3M1	1	3957	0	3957	1.38	1.38	1	0	3957	2936	N
AP3M2	AP3M2	1	2655	0	2655	0.95	0.95	1	0	2655	2876	N
TNKS1BP1	TNKS1BP1	1	2350	0	2350	0.91	0.91	1	0	2350	2638	Y
ABT1	ABT1	1	5290	0	5290	0.59	0.59	1	0	5290	9188	Y
EXOC2	EXOC2	1	4542	0	4542	1.19	1.19	1	0	4542	3927	N
EXOC3	EXOC3	1	1922	0	1922	0.61	0.61	1	0	1922	3226	N
EXOC1	EXOC1	1	5565	0	5565	1.12	1.12	1	0	5565	5089	N
EXOC7	EXOC7	1	1939	0	1939	0.73	0.73	1	0	1939	2710	N
EXOC4	EXOC4	1	6874	0	6874	0.92	0.92	1	0	6874	7673	N
ARHGEF2	ARHGEF2	1	16892	0	16892	1.46	1.46	1	0	16892	11850	N
CENPV	CENPV	1	2830	0	2830	1.58	1.58	1	0	2830	1833	Y
PLEKHA6	PLEKHA6	1	138	0	138	144.44	144.44	1	0	138	0	N
PLEKHA1	PLEKHA1	1	1361	0	1361	0.85	0.85	1	0	1361	1649	Y
DHX38	DHX38	1	7041	0	7041	1.43	1.43	1	0	7041	5056	Y
DHX37	DHX37	1	3288	0	3288	1.13	1.13	1	0	3288	2989	Y
MTREX	MTREX	1	1321	0	1321	0.8	0.8	1	0	1321	1691	Y
MYH9	MYH9	1	24302	0	24302	1.03	1.03	1	0	24302	24207	N
MYL12B;MYL12A	MYL12B;MYL12A	1	6549	0	6549	0.92	0.92	1	0	6549	7269	N
MYO9B	MYO9B	1	1627	0	1627	1.29	1.29	1	0	1627	1297	N
H4C16	H4C16	1	5990	0	5990	0.13	0.13	1	0	5990	49111	Y
MAPRE1	MAPRE1	1	1442	0	1442	0.94	0.94	1	0	1442	1566	N
MED23	MED23	1	2421	0	2421	1.8	1.8	1	1	2421	1377	Y
MED27	MED27	1	5373	0	5373	6.6	6.6	1	1	5373	834	Y
MED26	MED26	1	1545	0	1545	2.04	2.04	1	1	1545	777	Y
CC2D1B	CC2D1B	1	2580	0	2580	1.01	1.01	1	0	2580	2609	Y
KANSL1	KANSL1	1	30	0	30	32.18	32.18	1	0	30	0	Y
RBM39	RBM39	1	96821	0	96821	1.18	1.18	1	0	96821	84187	Y
PARP1	PARP1	1	14870	0	14870	0.43	0.43	1	0	14870	35850	Y
PARP3	PARP3	1	1427	0	1427	1.4	1.4	1	0	1427	1045	Y
RPL39;RPL39P5	RPL39;RPL39P5	1	3141	0	3141	0.06	0.06	1	0	3141	53451	N
SH3GL1	SH3GL1	1	3270	0	3270	1.21	1.21	1	0	3270	2764	N
FHL2	FHL2	1	550	0	550	2.68	2.68	1	0	550	210	Y
PAWR	PAWR	1	2410	0	2410	1.23	1.23	1	0	2410	2011	Y
DRG2	DRG2	1	7117	0	7117	0.89	0.89	1	0	7117	8161	Y
GRK6	GRK6	1	1678	0	1678	1.07	1.07	1	0	1678	1614	N
ST13	ST13	1	730	0	730	3.54	3.54	1	0	730	211	N
CMAS	CMAS	1	6222	0	6222	0.92	0.92	1	0	6222	6954	Y
TXLNG	TXLNG	1	4970	0	4970	0.88	0.88	1	0	4970	5784	Y
PLEC	PLEC	1	25738	0	25738	2.2	2.2	1	0	25738	12004	N
MTHFD2L	MTHFD2L	1	942	0	942	2.53	2.53	1	0	942	381	N
CSTF3	CSTF3	1	1558	0	1558	0.91	0.91	1	0	1558	1763	Y
SEPTIN10	SEPTIN10	1	1366	0	1366	2	2	1	0	1366	701	N
SEPTIN11	SEPTIN11	1	30083	0	30083	1.67	1.67	1	0	30083	18460	N
UBL5	UBL5	1	1116	0	1116	0.87	0.87	1	0	1116	1322	Y
STK19	STK19	1	1728	0	1728	0.73	0.73	1	0	1728	2420	Y
STK10	STK10	1	34510	0	34510	0.91	0.91	1	0	34510	38805	N
HSD17B10	HSD17B10	1	1345	0	1345	0.56	0.56	1	0	1345	2483	N
MYBBP1A	MYBBP1A	1	4018	0	4018	0.67	0.67	1	0	4018	6130	Y
FLNA	FLNA	1	10683	0	10683	2.87	2.87	1	0	10683	3813	N
FLNB	FLNB	1	1626	0	1626	1.54	1.54	1	0	1626	1084	N
RBM10	RBM10	1	6865	0	6865	0.8	0.8	1	0	6865	8830	Y
RBM17	RBM17	1	25765	0	25765	1.11	1.11	1	0	25765	23706	Y
RBM15	RBM15	1	2353	0	2353	1.03	1.03	1	0	2353	2342	N
RBM14	RBM14	1	4916	0	4916	1.04	1.04	1	0	4916	4829	Y
PARVA	PARVA	1	1379	0	1379	1.31	1.31	1	0	1379	1076	N
PSMD4	PSMD4	1	1670	0	1670	1.98	1.98	1	0	1670	863	Y
NCK2	NCK2	1	1207	0	1207	2.13	2.13	1	0	1207	581	N
HPSE	HPSE	1	3004	0	3004	1.22	1.22	1	0	3004	2531	N
ARID1A	ARID1A	1	1826	0	1826	1.31	1.31	1	0	1826	1433	Y
SPTAN1	SPTAN1	1	3482	0	3482	1.15	1.15	1	0	3482	3118	N
FTSJ3	FTSJ3	1	10919	0	10919	0.96	0.96	1	0	10919	11607	Y
BCAR1	BCAR1	1	119	0	119	3.73	3.73	1	0	119	32	N
EIF4B	EIF4B	1	4809	0	4809	1.03	1.03	1	0	4809	4804	N
TUBB	TUBB	1	5483	0	5483	1.56	1.56	1	0	5483	3602	N
OXSR1	OXSR1	1	2154	0	2154	1.95	1.95	1	0	2154	1133	N
NDC80	NDC80	1	1653	0	1653	1.08	1.08	1	0	1653	1564	Y
TRAPPC14	TRAPPC14	1	1314	0	1314	1.8	1.8	1	0	1314	749	N
SND1	SND1	1	1839	0	1839	0.9	0.9	1	0	1839	2095	Y
RPL10A	RPL10A	1	3641	0	3641	0.69	0.69	1	0	3641	5424	N
USP8	USP8	1	3659	0	3659	1.23	1.23	1	0	3659	3048	Y
USP7	USP7	1	3874	0	3874	1.23	1.23	1	0	3874	3221	Y
CEBPB	CEBPB	1	1382	0	1382	1.7	1.7	1	0	1382	834	Y
RALGAPB	RALGAPB	1	2973	0	2973	1.09	1.09	1	0	2973	2808	Y
H2AZ1;H2AZ2	H2AZ1;H2AZ2	1	4557	0	4557	0.24	0.24	1	0	4557	19278	Y
CTNNA1	CTNNA1	1	1113	0	1113	1.15	1.15	1	0	1113	992	Y
ARHGEF40	ARHGEF40	1	1986	0	1986	1.02	1.02	1	0	1986	1993	N
MYL6	MYL6	1	3771	0	3771	0.4	0.4	1	0	3771	9581	N
NCEH1	NCEH1	1	265	0	265	3.69	3.69	1	0	265	73	N
ETFDH	ETFDH	1	560	0	560	3.23	3.23	1	0	560	177	N
MYO5A	MYO5A	1	1513	0	1513	1.9	1.9	1	0	1513	818	N
CRTC2	CRTC2	1	402	0	402	3.66	3.66	1	0	402	112	N
SURF6	SURF6	1	1640	0	1640	0.77	0.77	1	0	1640	2184	Y
EHBP1	EHBP1	1	3961	0	3961	1.72	1.72	1	0	3961	2366	N
KNOP1	KNOP1	1	2348	0	2348	0.77	0.77	1	0	2348	3137	Y
PHF5A	PHF5A	1	6356	0	6356	0.94	0.94	1	0	6356	6907	Y
DARS1	DARS1	1	1373	0	1373	0.91	0.91	1	0	1373	1542	N
LMNB2	LMNB2	1	3270	0	3270	0.43	0.43	1	0	3270	7783	N
HTATSF1	HTATSF1	1	2320	0	2320	0.87	0.87	1	0	2320	2742	Y
PBDC1	PBDC1	1	1604	0	1604	0.95	0.95	1	0	1604	1735	Y
CACYBP	CACYBP	1	1941	0	1941	0.83	0.83	1	0	1941	2395	Y
SUCLG1	SUCLG1	1	1391	0	1391	1.96	1.96	1	0	1391	726	N
TMOD3	TMOD3	1	1899	0	1899	0.65	0.65	1	0	1899	3008	N
PTMA	PTMA	1	209	0	209	5.82	5.82	1	0	209	36	Y
GLUL	GLUL	1	1598	0	1598	2.02	2.02	1	0	1598	811	N
ZNF281	ZNF281	1	2273	0	2273	1.33	1.33	1	0	2273	1754	Y
NOM1	NOM1	1	3041	0	3041	0.67	0.67	1	0	3041	4643	Y
BCAS2	BCAS2	1	1932	0	1932	0.53	0.53	1	0	1932	3723	Y
KATNA1	KATNA1	1	3674	0	3674	1.53	1.53	1	0	3674	2458	N
UTP3	UTP3	1	10787	0	10787	0.94	0.94	1	0	10787	11714	Y
CAND1	CAND1	1	4653	0	4653	1.37	1.37	1	0	4653	3475	N
PRPS1	PRPS1	1	3323	0	3323	0.58	0.58	1	0	3323	5927	N
CFL1	CFL1	1	3282	0	3282	0.57	0.57	1	0	3282	5931	Y
NFIC	NFIC	1	5520	0	5520	1.97	1.97	1	0	5520	2868	Y
NFIX	NFIX	1	5666	0	5666	1.7	1.7	1	0	5666	3426	Y
MTCL1	MTCL1	1	1255	0	1255	1.48	1.48	0.99	0	1255	870	N
TFAP2A	TFAP2A	1	1205	0	1205	1.49	1.49	0.99	0	1205	830	Y
E2F4	E2F4	1	281	0	281	3.25	3.25	0.99	0	281	88	Y
MTHFD2	MTHFD2	1	1423	0	1423	0.85	0.85	0.99	0	1423	1710	N
BCL9L	BCL9L	1	808	0	808	3.25	3.25	0.99	0	808	254	Y
ZSWIM1	ZSWIM1	1	143	0	143	3.99	3.99	0.99	0	143	36	N
POLR2B	POLR2B	1	1393	0	1393	1.27	1.27	0.99	0	1393	1123	Y
RPL32	RPL32	1	1483	0	1483	0.77	0.77	0.99	0	1483	1985	N
GLS	GLS	1	179	0	179	3.3	3.3	0.99	0	179	55	N
RALGAPA1	RALGAPA1	1	1507	0	1507	1.26	1.26	0.99	0	1507	1224	Y
NEU3	NEU3	1	154	0	154	3.53	3.53	0.99	0	154	44	N
SQSTM1	SQSTM1	1	146	0	146	3.87	3.87	0.99	0	146	38	Y
ZBTB45	ZBTB45	1	158	0	158	3.47	3.47	0.99	0	158	46	N
DYNC1H1	DYNC1H1	1	1487	0	1487	1.82	1.82	0.99	0	1487	837	N
SNX18	SNX18	1	1424	0	1424	1	1	0.99	0	1424	1462	N
EHD2	EHD2	1	1525	0	1525	1.85	1.85	0.99	0	1525	843	N
MOCS3	MOCS3	1	782	0	782	3.26	3.26	0.99	0	782	245	N
ANKRD17	ANKRD17	1	1469	0	1469	1.28	1.28	0.98	0	1469	1180	Y
TBCK	TBCK	1	1176	0	1176	1.21	1.21	0.98	0	1176	994	N
RHBDF1	RHBDF1	1	1209	0	1209	2.07	2.07	0.98	0	1209	599	N
MRM2	MRM2	1	1409	0	1409	0.74	0.74	0.98	0	1409	1948	N
C2CD2	C2CD2	1	164	0	164	3.53	3.53	0.98	0	164	47	N
NPTN	NPTN	1	641	0	641	2.53	2.53	0.98	0	641	259	N
KRT83	KRT83	1	82	0	82	4.05	4.05	0.98	0	82	20	N
STAM	STAM	1	416	0	416	3.37	3.37	0.97	0	416	126	N
CHPF	CHPF	1	180	0	180	3.26	3.26	0.97	0	180	56	N
LOXL1	LOXL1	1	212	0	212	3.21	3.21	0.97	0	212	67	N
CCDC137	CCDC137	1	1281	0	1281	0.57	0.57	0.97	0	1281	2294	N
DENND6B	DENND6B	1	68	0	68	3.93	3.93	0.96	0	68	17	N
SQOR	SQOR	1	1447	0	1447	2.3	2.3	0.96	0	1447	645	N
THOC1	THOC1	1	1398	0	1398	0.83	0.83	0.96	0	1398	1720	Y
KRI1	KRI1	1	1217	0	1217	1.09	1.09	0.96	0	1217	1147	Y
ZNF395	ZNF395	1	297	0	297	2.71	2.71	0.96	0	297	112	Y
LPP	LPP	1	1324	0	1324	2.34	2.34	0.96	0	1324	579	Y
KIF5C	KIF5C	1	1196	0	1196	0.74	0.74	0.96	0	1196	1654	N
PXN	PXN	1	175	0	175	3.34	3.34	0.95	0	175	53	N
WASHC3	WASHC3	1	147	0	147	3.1	3.1	0.95	0	147	48	N
TACC2	TACC2	1	630	0	630	2.83	2.83	0.94	0	630	228	N
CLASP2	CLASP2	1	1485	0	1485	1.07	1.07	0.94	0	1485	1429	N
HDAC4	HDAC4	1	202	0	202	2.85	2.85	0.94	0	202	72	N
NRBP1	NRBP1	1	105	0	105	3.3	3.3	0.93	0	105	32	N
HBS1L	HBS1L	1	1468	0	1468	0.92	0.92	0.93	0	1468	1636	N
YWHAQ	YWHAQ	1	1380	0	1380	0.49	0.49	0.93	0	1380	2881	N
AFF4	AFF4	1	1217	0	1217	1.52	1.52	0.92	0	1217	820	Y
CNOT3	CNOT3	1	1333	0	1333	1.88	1.88	0.92	0	1333	728	Y
RELA	RELA	1	284	0	284	2.68	2.68	0.92	0	284	108	Y
NFE2L1	NFE2L1	1	71	0	71	3.69	3.69	0.92	0	71	19	N
GGA3	GGA3	1	166	0	166	3.06	3.06	0.91	0	166	55	N
SNAPC5	SNAPC5	1	67	0	67	3.49	3.49	0.91	0	67	19	N

## Sheet: 3. |Log2FC|>1.5
GENE	Log2_FC(Mutant/WT)	Identified group
MED27	-2.08386	Both
PRKRIP1	-1.73556	Both
CDK6	-6.1981	WT
ZNF366	-5.83794	WT
ECD	-5.72465	WT
SVEP1	-3.35332	WT
MED18	-2.51349	WT
MED8	-2.41414	WT
MED31	-2.15056	WT
AJUBA	-2.04264	WT
MED29	-1.94486	WT
MED13L	-1.80323	WT
MED16	-1.774	WT
MED20	-1.75702	WT
MED9	-1.74416	WT
TMA7	-1.74416	WT
MED25	-1.72247	WT
MED22	-1.7137	WT
SERF2	-1.63691	WT
MED6	-1.57531	WT
MED7	-1.54102	WT
PMS1	3.56438	Mutant
AHNAK2	3.16832	Mutant
LTF	3.04264	Mutant
KAT5	2.81967	Mutant
AGFG1	2.51602	Mutant
NSFL1C	2.50589	Mutant
PSMB11	2.30159	Mutant
ETHE1	2.0072	Mutant
ZSWIM1	1.99639	Mutant
JARID2	1.95977	Mutant
NFE2L1	1.88362	Mutant
CRTC2	1.87184	Mutant
OSER1	1.81147	Mutant
SNAPC5	1.80323	Mutant
ZBTB45	1.79494	Mutant
ANXA3	1.7866	Mutant
ANXA11	1.70929	Mutant
BCL9L	1.70044	Mutant
E2F4	1.70044	Mutant
MED19	1.53605	Mutant

## Sheet: 4. DisGeNET gene list
Genes	log2_FC(Mutant/WT)
CIBAR1	-6.96918
PSMB11	3.67315
MRFAP1L2	-6.26658
SMAP	3.39877
RTCA	-5.27239
TRAFD1	-7.08057
CCS	-6.02554
CHD2	-5.67147
BACH1	-6.14101
PFDN6	-6.30672
IPO8	-4.73061
POLR2D	-7.38853
EEF1E1	-4.70783
TPD52L2	7.22576
SSNA1	-4.74129
NDUFS5	-5.89351
RAD1	-5.58493
HIP1R	-4.97443
DEAF1	-4.9142
SERPINI2	-3.88645
DGAT1	-3.96427
GLRX3	-5.83956
KRT34	-10.1605
KRT36	-10.6733
CIAO1	-6.87992
SEC24D	6.02586
NTN1	-5.8268
KRT75	-9.37876
GPANK1	-6.1235
ECD	-5.58579
CCNE2	-6.77702
JCHAIN	4.45352
IGHA1	4.43264
IGHA2	4.99683
LTF	3.93063
NEFL	-6.19878
UCHL1	-4.94528
PNMA6A	-6.93212
SPMAP2L	-7.18702
NME1	-6.23528
PPP3CB	-6.40535
TMEM11	-6.33267
BMP7	-4.1563
SRM	-6.88751
SLC9A1	6.9925
ATP6V1C1	-6.13598
MAOA	-6.95487
PTPRG	-2.67669
TNC	-4.91957
GRN	8.80863
SERPINB1	-5.72394
LCN1	8.01481
CDKN2A	-6.52254
PSMB3	-4.77694
RAB27A	-7.27335
DUSP3	4.90108
NOVA1	5.46442
BCAP31	-7.00746
VAMP7	-5.83878
MANF	4.53983
CORO7	-3.88604
MTPN	-6.14944
DEFA1B	4.56977
ZC3H6	5.2528
LYZ	4.7172
AP1S1	-2.68891
KRT83	-3.43622
KRT85	-8.46728
MUC5AC	8.96306
CDK6	-6.06646
SATB1	5.45801
GLO1	-5.90096
KIF5A	-5.75303
PMAIP1	-5.64058
FLOT2	-4.3017
KRT33B	-8.70952
KRT32	-10.0393
FASTKD3	-4.56874
OXA1L	-6.48371
PMVK	-6.1151
PPP2R5B	5.5435
KRT31	-3.25765
TRADD	-5.6169
TRIP13	-6.20723
KIZ	-5.68031
FAM161A	-5.40194
SP6	-5.42269
ZNG1F	-4.56634
WDR81	2.54841
OXLD1	-4.0823
COQ5	-6.45841
EOGT	-6.10225
LYRM7	-4.78756
DIPK1B	-5.71714
FBXO31	-5.65476
TRIQK	-7.22742
CCSAP	-6.2839
DENND10P1	-7.15611
PPP4R4	-5.92054
TTC33	-5.53223
ATAD2	-2.74581
CORO6	4.67224
MOXD1	-5.19634
USP30	-6.83619
MRPL21	-7.28443
NEK8	-4.38881
ZNF589	-4.83997
VPS37D	-6.54971
HID1	-5.87468
AHNAK2	2.76078
RHOT2	-6.92505
PDIK1L	-5.34764
ZNF366	-5.68881
GATD1	-4.76294
HSD17B11	-5.64763
AGBL5	-5.75417
SIMC1	-6.03164
DIPK2A	-4.34235
MNS1	-6.2384
RNASEH2C	-6.76058
WHAMM	-4.98437
SKA2	-7.56618
LPGAT1	-4.94611
POP5	-6.33606
FAM162A	-6.62029
CHCHD1	-8.96474
EVI5L	6.46808
COQ8B	-3.90694
RMI2	-6.97459
NUS1	-5.77396
DAZAP1	6.62296
DYNLL2	5.15488
SNF8	-6.0362
PKNOX2	-4.95997
CEP63	-5.39711
SCLT1	-6.64212
VPS13A	6.23171
TGS1	-4.72381
SIGMAR1	-6.31606
FYCO1	6.93604
ALG1	-5.86533
LRRC1	-5.549
TBCD	-4.47999
NDC1	-6.3936
MED18	-2.75192
THUMPD3	-6.17578
TRAIP	-5.25426
CYREN	-6.29301
HDHD5	-6.37006
RSPO3	2.66756
LACRT	9.66922
GOLPH3L	-5.5438
STN1	-6.1872
ASB7	-4.26187
ZNF552	-7.09946
L2HGDH	-5.34389
RDH14	-5.65718
OTOF	4.70539
STARD7	-5.47743
OSTC	-5.20397
KRT82	-10.1794
PDRG1	-7.60717
OTULINL	-5.21452
TBCCD1	-3.39884
QPCTL	-7.51499
TERF2IP	-6.24296
NKIRAS1	-3.34114
NDUFAF4	-6.90605
EMC3	-6.13632
NCDN	-6.19721
VTI1B	-6.38435
SRRD	-4.09664
POLG2	-6.09485
CDC42EP3	8.33725
MAN1B1	-5.7453
DNM3	-5.90141
HIGD1A	-5.21105
FRMD4B	-6.48265
PLXND1	-8.22803
MMACHC	-6.46787
TIMM8B	-7.29213
CCDC61	-5.83424
