# Supplementary material for: Pathogenicity of Mediator Complex Subunit 27 (MED27) in a Neurodevelopmental Disorder with Cerebellar Atrophy
Source: Adv Sci (Weinh). 2025 Sep 29;12(48):e05535. doi: 10.1002/advs.202505535 (PMC12752580; doi:10.1002/advs.202505535)
Supplement: Supplementary file 5 — Supplemental Table 3 [file ADVS-12-e05535-s002.xlsx]

## Sheet: 1. Antibodies (mouse study)
Antibody	Cat No.	Manufacturer	Source	Used for	Dilution
PAX6 Polyclonal Antibody	42-6600	Invitrogen	Rabbit	IF	1:400
Calbindin-D28k Moboclonal Antibody	66394-4-lg	Proteintech	Mouse	IF, WB	1:5000 (WB); 1:200 (IF)
Calbindin (D1I4Q) XP Rabbit mAv	13176	Cell signaling	Rabbit	IF, WB	1:1000 (WB); 1:200 (IF)
β-Tubulin Antibody	2136	Cell signaling	Rabbit	WB	1:2000
MED27 Polyclonal Antibody	PA5-40771	Invitrogen	Rabbit	WB	1:1000-1:2500
NeuN (E4M5P) Mouse mAb	94403	Cell signaling	Mouse	IF	1:400
DYKDDDDK Tag Monoclonal Antibody (FG4R), HRP	MA1-91878-HRP	Invitrogen	Mouse	WB	1:1000
Anti-Ki67 antibody [SP6]	ab16667	Abcam	Rabbit	IF	1:400 (IF)
Sox2 (D9B8N) Rabbit mAb	23064	Cell signaling	Rabbit	IF	1:400 (IF)
PKC α (D7E6E) rabbit mAb	59754	Cell signaling	Rabbit	IF	1:400 (IF)
PKC γ monoclonal antibody (PKC 66)	133800	Invitrogen	Mouse	IF	1:500 (IF)
Purified Mouse Anti-Espin	611656	BD Transduction	Mouse	WB, IF	1:1000 (WB), 1:1000 (IF)
Anti-VGLUT2	AB2251	Millipore	G.pig	IF	1:500 (IF)
Anti-vesscile glutamate transporter 1 (VGluT1)	MAB5502	Millipore	Mouse	IF	1:500 (IF)
Anti-InP3R, Type1 (InsP3RI)	ABS55	Millipore	Rabbit	IF	1:500 (IF)
F-actin, Alexa Fluor 647 Phalloidin	A22287	Invitrogen	N/A	IF	1:1000 (IF)
Alexa 568 Gt anti G.pig IgG	A11075	Invitrogen	Goat	IF	1:1000 (IF)
Monoclonal Anti-Calbindin-D-28K antibody produced in mouse	C9848	Sigma	Mouse	IF	1:400 (IF)
Goat anti-Rabbit IgG (H+L) Highly Cross-Adsorbed Secondary Antibody, Alexa Fluor™ Plus 647	A32733	Invitrogen	Goat	IF	1:500 (IF)
Anti-rabbit IgG (H+L), F(ab')2 Fragment (Alexa Fluor® 488 Conjugate)	4412S	Cell signaling	Goat	IF	1:500 (IF)
Anti-mouse IgG (H+L), F(ab')2 Fragment (Alexa Fluor® 594 Conjugate)	8890S	Cell signaling	Goat	IF	1:500 (IF)
Anti-mouse IgG (H+L), F(ab')2 Fragment (Alexa Fluor® 647 Conjugate)	4410S	Cell signaling	Goat	IF	1:500 (IF)
Anti-rabbit IgG, HRP-linked Antibody	7074S	Cell signaling	Rabbit	WB	1:10000
Multi-rAb HRP-Goat Anti-Mouse Recombinant Secondary Antibody (H+L)	RGAM001	Proteintech	Goat	WB	1:10000
Anti-mouse IgG, HRP-linked Antibody	7076S	Cell signaling	Goat	WB	1:10000
Rabbit anti-MED1 Antibody	A300-793A	Fortis Life Sciences	Rabbit	WB	1:2000
Rabbit anti-CRSP3 Antibody	A300-425A	Fortis Life Sciences	Rabbit	WB	1:2000

## Sheet: 2. Antibodies (cellular study)
Antibody	Cat No.	Manufacturer	Source	Used for	Dilution
MED27 Monoclonal Antibody	SC-390295	Santa Cruz Biotechnology	Mouse	WB	1:1000
HA-Tag Monoclonal Antibody	3724S	Cell Signaling Technology	Rabbit	WB	1:5000
Nanog Monoclonal Antibody	4893S	Cell Signaling Technology	Mouse	IF	1:1000
OCT4 Polyclonal Antibody	2750S	Cell Signaling Technology	Rabbit	IF	1:500
Nestin Monoclonal Antibody	33475S	Cell Signaling Technology	Mouse	IF	1:1000
PAX6 Polyclonal Antibody	426600	Invitrogen	Rabbit	IF	1:500
GAPDH (D16H11) XP Rabbit mAb	5174S	Cell Signaling Technology	Rabbit	WB	1:2000
Anti-rabbit IgG (H+L), F(ab')2 Fragment (Alexa Fluor® 488 Conjugate)	4412S	Cell Signaling Technology	Goat	IF	1:1000
Anti-rabbit IgG (H+L), F(ab')2 Fragment (Alexa Fluor® 647 Conjugate)	4414S	Cell Signaling Technology	Goat	IF	1:1000
Anti-mouse IgG (H+L), F(ab')2 Fragment (Alexa Fluor® 488 Conjugate)	4408S	Cell Signaling Technology	Goat	IF	1:1000
Anti-mouse IgG (H+L), F(ab')2 Fragment (Alexa Fluor® 647 Conjugate)	4410S	Cell Signaling Technology	Goat	IF	1:1000
Multi-rAb HRP-Goat Anti-Mouse Recombinant Secondary Antibody (H+L)	RGAM001	Proteintech	Goat	WB	1:10000
Anti-rabbit IgG, HRP-linked Antibody	7074S	Cell Signaling Technology	Goat	WB	1:10000
Rabbit anti-MED1 Antibody	A300-793A	Fortis Life Sciences	Rabbit	CUT&Tag and WB	CUT&Tag: 2ug/reaction; WB: 1:2000
Rabbit anti-CRSP3 Antibody	A300-425A	Fortis Life Sciences	Rabbit	CUT&Tag and WB	CUT&Tag: 2ug/reaction; WB: 1:2000
β-Tubulin Antibody	2146S	Cell Signaling Technology	Rabbit	WB	1:2000
Normal Rabbit IgG	12-370	Sigma	Rabbit	CUT&Tag	2ug/reaction
Goat Anti-Rabbit IgG H&L	ab6702	Abcam	Goat	CUT&Tag	0.5ug/reaction

## Sheet: 3. Primers (mouse study)
Genotyping
Primer name	Sequence (5'-3')
Med27_KO_F	CCCAGGGTTAGTCTTGAAGTTTTC
Med27_KO_mutR	GGTGGTAGAACCAGAGTGGTG
Med27_KO_wtR	GCTTGCCAACCAAGTAACTGAAC
Med27_CKO_F1	CCCAGGGTTAGTCTTGAAGTTTTC
Med27_CKO_R1	AGATGTGGCTGTGGAAATTCATCT
Med27_CKO_F2	GGATATAGGCACAGCAAACTACAG
Med27_CKO_R2	AATGGGAACAATACTCAGCACAGG
Pcp2_Cre_F2	ATTCTCGTGGAACTGGATGG
Pcp2_Cre_R2	GGACAGGTAATGGTTGTCTGG
Pcp2_Cre_F3	TGACTTGCACTTTCCTTGGTC
Pcp2_Cre_R3	AGGCAAATTTTGGTGTACGG
Nes_Cre_F	CTAGGCCACAGAATTGAAAGATCT
Nes_Cre_R	GTAGGTGGAAATTCTAGCATCATCC
Actin_F	CGGAACCGCTCATTGCC
Actin_R	ACCCACACTGTGCCCATCTA
RT-qPCR
Primer name	Sequence (5'-3')
Gapdh_qPCR_F	AGGTCGGTGTGAACGGATTTG
Gapdh_qPCR_R	TGTAGACCATGTAGTTGAGGTCA
Med27_qPCR_E1-3_F	ATCGCGAACTTCCAGGACAA
Med27_qPCR_E1-3_R	AAAAGGCCAGACGCTAGACC
Med27_qPCR_E3-4_F	TGGTCCAACAAGCTGCAGTA
Med27_qPCR_E3-4_R	ACATTCTGTCAATGCGGCTG
Med27_qPCR_E5-7_F	GAGCGTCTACACAGAGGATGG
Med27_qPCR_E5-7_R	CGTCTGGCATCTGGGGTAAC
Pcp2_qPCR_F	CCTTCTAGACAAGGCAGGTTCA
Pcp2_qPCR_R	TCTGCATTCCATCCTTGGGG
Rora_qPCR_F	TGAAAACTACCAGAACAAGCAGAG
Rora_qPCR_R	GGACTTGAAGACATCGGGGC
Skor2_qPCR_F	CGTCAAGGGCTTACCAGTCTC
Skor2_qPCR_R	GGTTGGGTTTAAGGTTGGCG
Calb1_qPCR_F	CATTTCGACGCTGACGGAAG
Calb1_qPCR_R	GAAGCCGCTGTGGTCAGTAT
Hes3_qPCR_F	CAGATCTCCAAGCCTCTGATGGAGAA
Hes3_qPCR_R	CAGCTTTCGTTTCCGTATCTGATGTGA
Gli1_qPCR_F	TGGAAGGGGACATGTCTAGC
Gli1_qPCR_R	GCTCACTGTTGATGTGGTGC
Lhx1_qPCR_F	CCTGGACCGTTTCCTCTTGAA
Lhx1_qPCR_R	ACCGAAACATCGGAAGAAGTC
Lhx5_qPCR_F	CGGAGCAAAGTCTTCCACCT
Lhx5_qPCR_R	CAGGACGACACCGAGTTGAG

## Sheet: 4. Primers (cellular study)
CRISPR/Cas9 genome editing
Primer name	Sequence (5'-3')
MED27_BE_ sgRNA_top	acacCgAGGCCCCGTGCCAGCGCTGCg
MED27_BE_ sgRNA_bottom	taaacGCAGCGCTGGCACGGGGCCTcG
MED27_KO_sgRNA_top	caccGAACGTCTGAGCAATCTGGT
MED27_KO_sgRNA_bottom	aaacACCAGATTGCTCAGACGTTC
Genotyping
Primer name	Sequence (5'-3')
MED27_BE_detect_F	AAACTCCTTCGGTTAGGAGGG
MED27_BE_detect_R	TACACATCTGGGCAGTGAGGA
MED27_KO_detect_F	GGGACTTCTGATGGATGGTTTG
MED27_KO_detect_R	CTCCCTATACCCAGTCTCCAG
Predicted off-target site genotyping
Primer name	Sequence (5'-3')
BE_off_detect-F1	CACCGACTACTCCAAGCTTC
BE_off_detect-R1	GTGCAGACGACTCTGAACAC
BE_off_detect-F2	GCTGCTGAAGACGTGAGAG
BE_off_detect-R2	GTCACTGGGGTATCGCTC
BE_off_detect-F3	GCCATCCTTTGAGACTGGAG
BE_off_detect-R3	GATCGATGTTGTCACTGCAC
BE_off_detect-F4	CCAGTCTCCACGGCATTG
BE_off_detect-R4	GTGCCTGACTCATTCAGGTC
BE_off_detect-F5	CCGACTGTATGACTTGTAGAC
BE_off_detect-R5	GTGGTGGGTGGATAAGACG
KO_off_detect-F1	GGAGTGGAAAGTGGCAATTC
KO_off_detect-R1	GTAGTACCTGGCAAGTGTTAG
KO_off_detect-F2	GGTGGGTTATGTGTAAAACATC
KO_off_detect-R2	GCTGCAGGTTTCAAGAATTC
KO_off_detect-F3	CCATCACACCATAGATCTGTCC
KO_off_detect-R3	GGACTTGAATACACATTTCTCCAAG
KO_off_detect-F4	GATAGGATTCCAACCCTGC
KO_off_detect-R4	CCTGGAGCTTGAAGATCTATG
KO_off_detect-F5	CCTGGTTGTCTCAGGAGATAG
KO_off_detect-R5	CAGCTACTCCAGAGGCTGAG
qPCR
Primer name	Sequence (5'-3')
MED27_qPCR_F1	CAGGCCATTAGTGCCATCCAG
MED27_qPCR_R1	GCTCATTGAGGTCCCGGTTG
MED27_qPCR_F2	GGTCCGATCCTTCATGACCTGG
MED27_qPCR_R2	GTGTCATGGAAGGCTTCGAGG
PAX6_qPCR_F	TGGGCAGGTATTACGAGACTG
PAX6_qPCR_R	ACTCCCGCTTATACTGGGCTA
FOXG1_qPCR_R	AGGAGGGCGAGAAGAAGAAC
FOXG1_qPCR_F	TGAACTCGTAGATGCCGTTG
OTX2_qPCR_F	CAAAGTGAGACCTGCCAAAAAGA
OTX2_qPCR_R	TGGACAAGGGATCTGACAGTG
SOX17_qPCR_F	CGCACGGAATTTGAACAGTA
SOX17_qPCR_R	GGATCAGGGACCTGTCACAC
FOXA2_qPCR_F	ACTACCCCGGCTACGGTTC
FOXA2_qPCR_R	AGGCCCGTTTTGTTCGTGA
GATA4_qPCR_F	CGACACCCCAATCTCGATATG
GATA4_qPCR_R	GTTGCACAGATAGTGACCCGT
GSC_qPCR_F	AACGCGGAGAAGTGGAACAAG
GSC_qPCR_R	CTGTCCGAGTCCAAATCGC
TBXT_qPCR_F	TATGAGCCTCGAATCCACATAGT
TBXT_qPCR_R	CCTCGTTCTGATAAGCAGTCAC
CDX2_qPCR_F	GACGTGAGCATGTACCCTAGC
CDX2_qPCR_R	GCGTAGCCATTCCAGTCCT
EGR1_qPCR_F	CAGCAGCACCTTCAACCCTCAG
EGR1_qPCR_R	CAAGGTGTTGCCACTGTTGGG
FOS_qPCR_F	GACCATGACAGGAGGCCGAGC
FOS-qPCR-R	GTTGGTCTGTCTCCGCTTGGAG
EGR1_cuttaq_qPCR_F	GAGCAACCAGCTGCGACCC
EGR1_cuttaq_qPCR_R	CACCTCCATCCTGCACCCTAGG
FOS_cuttag_qPCR_F	AGGACATCTGCGTCAGCAGG
FOS_cuttag_qPCR_R	CAGATGCTCGCTGCAGATGC
FOS_enhancer_cuttag_qPCR_F	GGGAGAGAGGAGCCTCTTCAGG
FOS_enhancer_cuttag_qPCR_R	CAGGCTTACGCAGAGACCCTCAC
RPL19_qPCR_F	ACATGGGCATAGGTAAGCGGAAG
RPL19_qPCR_R	TTCACCTTCAGGTACAGGCTGTG
Plasmid construction
Primer name	Sequence (5'-3')
pCS2_FLAG_human_MED20_EcoRI_F	GGCCGAATTCCatgggagtgacttgtgtgtcccag
pCS2_FLAG_human_MED20_XhoI_R	GGCCCTCGAGctaacgaatcccagccaccgg
pCS2_FLAG_human_MED22_EcoRI_F	GGCCGAATTCCatggcccagcagagagccc
pCS2_FLAG_human_MED22_XhoI_R	GGCCCTCGAGtcaggcgtgctcagtgggg
pCS2_FLAG_human_MED28_EcoRI_F	GGCCGAATTCCatggcggctccactagggg
pCS2_FLAG_human_MED28_XhoI_R	GGCCCTCGAGtcacgttggcttcagaggtgc
pCS2_FLAG_human_MED29_EcoRI_F	GGCCGAATTCCatggctgcatcccagcagc
pCS2_FLAG_human_MED29_XhoI_R	GGCCCTCGAGtcacagagtgcccccaggg
pCS2_FLAG_human_MED30_EcoRI_F	GGCCGAATTCCatgtccacccctccgttggc
pCS2_FLAG_human_MED30_XhoI_R	GGCCCTCGAGttagttcctcattgccaacatggcatttatatc
3xHA_Not I_cut_F	GGCCGCGGCCGCGGTACCGCGGGCCCGATGTAC
3xHA_EcoRI_cut_R	GGCCGAATTCAGCGTAATCTGGAACATCGTATGGGTAAGC
MED27_3xHA_EcoRI_F	CGATGTTCCAGATTACGCTGGAGGAAGCGGAGGAAGCGGAGGAAGCatggcggacgtgataaatgtcagtgtg
MED27_3xHA_Kpn I_R	GTATGGGTACATCGGGCCCGCGctactgccggcaggtgtcatgg
Piggybac12_MED27_F	cttaagcttggtaccgaattcATGGCGGACGTGATAAATGTCA
Piggybac1_MED27_R	CTGCCGGCAGGTGTCATG
Piggybac1_GSFKBP_F	tccatgacacctgccggcagGGCGGAGGTGGTTCTGGC
Piggybac1_GSFKBP_R	ctctgccctcTTCCAGTTTTAGAAGCTCCACATCG
Piggybac1_T2AGFP_F	aaaactggaaGAGGGCAGAGGAAGTCTTCTAACA
Piggybac125_T2AGFP_R	atccttcgcggccgcggatccCTACTTGTACAGCTCGTCCATGCC
Piggybac12_MED27_F	cttaagcttggtaccgaattcATGGCGGACGTGATAAATGTCA
Piggybac25_MED27_R	aagacttcctctgccctcCTGCCGGCAGGTGTCATG
Piggybac25_T2AGFP_F	agGAGGGCAGAGGAAGTCTTCTAACA
Piggybac125_T2AGFP_R	atccttcgcggccgcggatccCTACTTGTACAGCTCGTCCATGCC
