# Supplementary material for: Pathogenicity of Mediator Complex Subunit 27 (MED27) in a Neurodevelopmental Disorder with Cerebellar Atrophy
Source: Adv Sci (Weinh). 2025 Sep 29;12(48):e05535. doi: 10.1002/advs.202505535 (PMC12752580; doi:10.1002/advs.202505535)
Supplement: Supplementary file 6 — Supplemental Table 4 [file ADVS-12-e05535-s001.xlsx]

## Sheet: Sheet1
Clinical feature	HEAD MODULE				TAIL MODULE			HEAD & TAIL MODULES	KINASE MODULE
	MED11	MED17	MED20	MED22*	MED16	MED23	MED25	MED27	MED12	MED12L	MED13	MED13L	CDK8	CDK19
Documented in OMIM?	Y	Y	N	N	Y	Y	Y	Y	Y	Y	Y	Y	Y	Y
Phenotype MIM #	620327	613668	N/A	N/A	621220	614249	616449	619286	301068, 309520, 300895, 305450	618872	618009	616789	618748	618916
Inheritance pattern	AR	AR	AR	AR	AR	AR	AR	AR	XL	AD	AD	AD	AD	AD
Sex (male/female)	5/3	12/9	1/2	NR	16/11; 1 not specified	10/8	11/12	29/29	84/43	7/3	15/15	47/48, 3NR	8/8	9/8
Consanguinity	4/7, 1NR	5/19, 2NR	0/2, 1NR	NR	9/27, 1NR	12/16, 2NR	14/23	46/57, 1 NR	0/54, 73NR	0/3, 7NR	0/9, 21NR	1/33, 65NR	0/5, 11NR	0/5, 12NR
Onset age	24 weeks gestation - 1 month postnatal;	4 weeks - 4 months	since birth	NR	17 week gestation - 2 years old	since birth - 8 years old	birth - 3 years old	20days - 41 years old	14 weeks gestation - 21 years old	3 - 21 years old	35 weeks gestation - 45 years old	35 weeks gestation - 39 years old	since birth - 24 years old	since birth - 11 years old
Abnormal prenatal and perinatal history	8/8	4/20, 1NR	0/2, 1NR	NR	15/27, 1NR	0/16, 2NR	6/22, 1NR	6/55, 3NR	19/45; 82NR	5/7, 3NR	4/10, 20NR	23/68, 30NR	7/16	6/17
Mortality	5/8	8/20, 1NR	0/2, 1NR	NR	6/27, 1NR	0/16, 2NR	5/23	9/58	7/116, 1NR	0/8, 2NR	1/30	0/89, 9NR	0/16	0/17
Growth failure	3/3	20/20	2/2, 1NR	+	19/21, 7NR	12/16, 2NR	10/13, 10NR	11/48, 10NR	29/87, 40NR	1/7, 3NR	17/17; 13NR	7/60, 38NR	5/16	4/16, 1NR
Motor delay	NR	20/20, 1NR	2/2, 1NR	NR	20/21, 7NR	5/16, 2NR	13/20, 3NR	49/54, 4NR	48/102, 25NR	5/8, 2NR	11/21; 9NR	68/74, 24NR	14/16	17/17
Speech delay/non-verbal	NR	20/20, 1NR	2/2, 1NR	NR	19/21, 7NR	5/16, 2NR	16/19, 4NR	54/54, 4NR	94/103, 24NR	8/8, 2NR	23/23; 7NR	90/91, 7NR	10/15, 1NR	16/16, 1NR
Cognitive impairment	NR	20/20, 1NR	1/1, 2NR	NR	18/22, 6NR	15/15, 3NR	16/16, 7NR	44/52; 6NR	93/118, 9NR	8/9, 1NR	20/25; 5NR	83/87, 11NR	11/11, 5NR	4/4, 13NR
Severity of intellectual disability	NR	severe 18/20; mild 2/20; 1NR	moderate(1/1), 2NR	NR	severe 5/22; moderate to severe 2/22; moderate 6/22; unspecific 5/22; 6NR	profound 1/15; severe 5/15; mild to moderate 5/15; unspecfic 4/15; 3 NR	severe 6/16; moderate 2/16; unspecific 8/16; 7NR	profound 2/52; severe to profund 2/52; severe 8/52; moderate to severe: 3/52; moderate: 13/52; mild to moderate 3/52; mild 9/52; unspecific 4/52; 6NR	profound 11/118; severe 23/118; moderate to severe: 2/118; moderate: 14/118; mild to moderate 11/118; mild 15/118; unspecific 17/118; 6NR	severe 2/9; moderate: 3/9; mild 3/9; 1NR	severe 2/25; moderate: 3/25; mild 10/25; unspecific 5/25; 5NR	profound 2/87; severe 13/87; moderate to severe: 3/87; moderate: 23/87; mild to moderate: 1/87; mild: 18/87; unspecific: 23/87; 11NR	severe 1/11; moderate to severe: 2/11; moderate: 4/11; mild to moderate 1/11; mild 3/11; 5NR	severe 2/4; moderate: 1/4; mild 1/4; 13NR
Seizures	4/6, 2NR	18/20, 1NR	NR	+	6/25, 3NR	5/12, 6NR	9/20, 3NR	28/55, 3NR	32/124, 3NR	2/7, 3NR	4/25, 5NR	14/73, 25NR	2/16	11/17
Spasticity	NR	14/20, 1NR	2/2, 1NR	NR	NR	6/12, 6NR	9/20, 3NR	26/52, 6NR	6/124, 3NR	0/7, 3NR	2/25, 5NR	5/74, 24NR	1/16	8/17
Dysmorphic features	3/6, 2NR	NR	NR	NR	24/27, 1NR	1/11, 7NR	20/20, 3NR	21/53, 5NR	103/122, 5NR	3/7, 3NR	23/24, 6NR	68/72, 36NR	14/16	16/17
Microcephaly	4/6, 2NR	18/20; HC just blew 2SD(1/20); 1NR	1/2, 1NR	+	1/24; 4NR	5/11, 7NR	4/19; 4NR	24/40, 18NR	15/120; Macrocephaly 18/120; Scaphocephaly 1/120; 7NR	0/6, 4NR	2/24; Macrocephaly 1/24; 6NR	1/67; Macrocephaly 1/67; 31NR	1/16; Macrocephaly 1/16;	3/15; Plagiocephaly 2/15; 2NR
Ocular phenotyping	Cataract(1/6); Nystagmus(2/6); 2NR	Poor visual fixation and lack of tracking(18/20); Nystagmus(2/20); 1NR	Convergent strabismus(2/2); Bilateral cataract(1/2); 1NR	NR	Visual impairment(16/22); Bilateral microphthalmia and cataract (2/22); 6NR	Visual impairment(3/11); 7NR	Cataract(5/21); Strabismus(3/21); Microcornea(3/21) ; Microphthalmia(2/21); Nystagmus(1/21); Optic disc cupping(1/21); Enophthalmus(1/21); Amblyopia(1/21); 2NR	Cataract(50/56); Strabismus(8/56); Hyperopia/myopia(4/56); Astigmatism(4/56); Nystagmus(3/56); Visual impairment(1/56); Microphthalmia(1/56); 2NR	Strabismus(46/125); Hypermetropy/Myopia(17/125); Nystagmus(6/125); Astigmatisms(4/125); Pigmentary retinopathy(4/125); Vision loss/impairment(2/125); Telecanthus(2/125); Retinal detachment(2/125); Cataract(2/125); Retinal rarefaction(1/125); Glaucoma(1/125); Amblyopia(1/125); Stellar iris(1/125) Horizontal gaze paresis(1/125); Central visual problems(1/125); 2NR	Hypermetropy/Myopia(3/7); Strabismus(1/7); Coloboma of iris and retina(1/7); 3NR	Optic nerve abnormalities/atrophy(4/24); Strabismus(3/24); Astigmatism(2/24); Cataract(2/24); Retinal atrophy(2/24); Nystagmus(1/24); Visual impairment(1/24); Refractive disorders(1/24); Neurogenic lagophthalmos(1/24); 6NR	Visual motor integration impairment(17/88); Strabismus(11/88); Myopia/Hyperopia(7/88); Astigmatism(4/88); Microphtalmia(2/88); Nystagmus(1/88); Visual impairment(1/88); 10NR	Strabismus(5/16); Myopia(7/16); Impaired vision(2/16); Vertical gaze palsy(1/16)	Strabismus(7/17); Myopia/Hyperopia(3/17); Falciform retinal folds(1/17); Nystagmus(1/17); Astigmatism(1/17); Cortical blindness(1/17); Loss of visual fixation(1/17); Atrophy of optic discs(1/17);
Auditory phenotyping	Hearing loss(3/6), 2NR	NR	NR	NR	Hearing loss(7/20), 8NR	NR	Hearing loss(6/20), 3NR	Hearing impairment(2/46); Delayed hearing development(1/46); 12NR	Hearing loss(16/125); Sensorineural hearing impairment(3/125); Ear deformity(2/125); 2NR	0/7, 3NR	Hearing loss(3/24); Hypoacusia(1/24); 6NR	Hearing loss(4/68); Hearing impairment(1/68); 30NR	Hearing loss(4/14); Glue ear(1/14); 2NR	Hearing loss(1/17); Hearing impairment(1/17)
Heart defect	3/5, 3NR	NR	NR	NR	13/24, 4NR	2/11, 7NR	9/21, 2NR	2/44, 14NR	35/125, 2NR	1/7, 3NR	3/24, 6NR	12/71, 27NR	9/16	1/17
Cerebellar ataxia	NR	2/20, 1NR	NR	NR	2/21, 7NR	1/1, 17NR	0/4, 19NR	20/34, 24NR	2/122, 3NR	0/7, 3NR	NR	14/68, 30NR	0/16	2/17
Hypotonia	5/6, 2NR	18/20; Hypertonia(2/20)	1/2; Dystonia(1/2); 1NR	Dystonia(+)	4/21, 7NR	7/12; Dystonia(4/12); 6NR	8/20; Hypertonia(1/20) 3NR	19/57; Dystonia(18/57); Hypertonia(12/57); 1NR	48/120; Hypertonia(3/120); 7NR	2/6, 4NR	6/23; 7NR	48/72; Hypertonia(1/72); 26NR	13/16	12/17
Movement disorder	Abnormal limb posturing(1/8); Exaggerated startle responses(3/6); Tremor(1/6); Trismus(1/6)	Choreiform movements(1/20); Dystonic posturing(2/20); Completely bedridden(2/20); 1NR	Inability to walk(1/2); Bradykinesia(2/2); 1NR	+	Can't stand/walk unsupported(3/22); Can't stand/walk (2/22); Exaggerated startle responses(1/22); 6NR	Choreoathetoid movements(3/11); Can't walk unsupported(2/11); Can't sit, stand, or walk(1/11); 7NR	Can't stand/walk unsupported(7/20); CMT(1/20); Lack of movements and weak grab with hand(2/20); Unsteady gait/incoordination(1/20); Abnormal limb movements(1/20) 3NR	Unsteady/Crouch/Broad gait(20/46); Can't walk(15/46); Can't walk unsupported(3/46); 12NR	Wide-base/Uncoordinated gait(9/119); Can't sit or walk(4/119) Can't walk unsupported(1/119) Balance difficulties(1/119) Hands dystonia(1/119); Subluxing patellae(1/119); 8NR	Can't sit(1/7); 3NR	Clumsy gait(1/22); Poor spontaneous motility(1/22); Broad-based gait(1/22); 8NR	Can't walk or not acquire(7/65); Coordination problems(7/65); Choreiform movement(1/65); 33NR	Broad-based gait(1/16); Trouble walking(1/16)	Abnormal gait/balance(7/17); Can't sit/walk unsupported(2/17); Bedridden(2/17) Can't roll, sit, or crawl(1/17); Severe joint laxity(1/17); Frequent small movements of arms and legs(1/17)
Autism	NR	NR	1/1, 2NR	NR	3/20, 8NR	1/17, 17NR	NR	1/47, 11NR	25/109, 18NR	6/9, 1NR	17/28, 2NR	20/72, 326NR	5/14, 2NR	4/14, 3NR
Abnormal neuroimaing	Brain atrophy(7/7); 1NR	Brain atrophy(18/19); Mild delay of myelination(1/19); 2NR	Brain atrophy(2/2), 1NR	NR	Agenesis or posterior thinning of corpus callosum(7/25); Demyelination(2/25); 3NR	Hypomyelination(3/7); Pontine hypoplasia(2/7); Thin corpus callosum(2/7); Brain atrophy(1/7); 11NR	Thin/agenesis corpus callosum(7/13); Dilated ventricles(4/13); Brain atrophy(3/13); Cysts(3/13); Polymicrogyria(3/13); Acute ischemia foci/ abnormal signal in white matter(1/13); 10NR	Cerebellar atrophy(39/42); Decreased brain volume(35/42); Basal ganglia abnormalities(32/42); Ventricle enlargement(31/42); Abnormal brain/WM signal(26/42); Pontine hypoplasia(17/42); Thin corpus callosum(9/42); Hot cross bun sign(3/42); PCF arachnoid cyst(2/42); Periventricular nodular heterotopias(1/42); Megacisterna magna(1/42); Olivary nuclei degeneration(1/42); 16NR	Agenesis/hypoplasia of corpus callosum(24/95); Ventricle enlargement(10/95); Absent/abnormal corpus callosum(2/95); Delay of myelination(2/95); Cerebellar vermis hypoplasia(2/95); Cortical atrophy(1/95); Unprecipitated intracranial hemorrhage(1/95); Abnormal signal in white matter(1/95); Thick cortex(1/95); Brain tumor(1/95); 32NR	Agenesis/hypoplasia of corpus callosum(2/4); Ventricle enlargement(1/4); Cortical signal abnormality and volume loss of bilateral putamen and globus pallidus(1/4); 6NR	Ventricle enlargement(2/17); Abnormal signal(2/17); Brain atrophy(1/17); Hypoplastic corpus callosum(1/17); Ventricular asymmetry and a lower placement of the cerebellar tonsils(1/17); Cortical tubers(1/17); 13NR	Ventricle enlargement(8/45); Abnormal signal(4/45); Hypomyelination(4/45); Thin/agenesis corpus callosum(3/45); Brain malformations(3/45); Cortical dysplasia(2/45); Cyst(2/45); Brain atrophy(1/45); Pituitaty adenoma(1/45); 53NR	Thin/agenesis corpus callosum(5/10), 6NR	White matter abnormalities(5/16); Brain atrophy(4/16); Ventricle enlargement(3/16); Delayed myelination(2/16); Thin corpus callosum(1/16); 1NR
Miscellaneous	Undescended testis(3/8); Pleural effusion(1/8); Thymus hyperplasia(1/8)	Joint contractures, severe kyphoscoliosis and hip dislocations(14/20); Recurrent aspirations and respiratory infections(14/20); Jitteriness(5/20); Bilateral hydronephrosis(1/20); Clubfoot(1/20)	Scoliosis(1/2)	NR	Hypoplastic or deformed hand and feet(20/24); Gastrointestinal and genito-urinary tract abnormalities (10/24); ADHD (2/19)	Static encephalopathy(3/11); Skin lesions(1/11); Constipation(1/11); Mixed disorder of scholastic skills(1/12)	Deformed hand and feet(12/21); Occasional aggressiveness and sexual arousal (7/19); Hypospadias(6/21); Constipation(4/21); Gastrointestinal reflux(2/21); Kyphosis/scoliosis(2/21); Hydronephrosis(1/21); Bilateral inguinal hernia(1/21); Grooved tongue(1/21); Gallbladder calculi(1/21); Pectus carinatum(1/21); Congenital hip luxation(1/21); Recurrent pneumonia(1/21)	Joint contractures(20/52); Recurrent infection(10/52); Sleepless(4/47); Aggressiveness(4/47); Hyperactivity(4/47); Constipation(3/52); Impulsitivity(2/47); Anxiety(1/47); Streotypy(1/47); Arthrogryposis multiplex & abnormal thoracic vertebra(1/52); Scoliosis(1/52); Subglottic stenosis and laryngomalacia(1/52); Central sleep apnea(1/52)	Deformed hand and feet(64/125); Constipation(29/125); Cleft lip and/or plate (18/125); Hernia(16/125); Hyperactivity(15/118); Scoliosis/kyphoscoliosis/lordosis (14/125); Cryptorchidism(14/125); Aggressiveness(14/118); ADHD(10/118); Anxiety(9/118); Short stature(9/125); Repetitive behavior(8/118); Behavioral disturbances(8/118); Micropenis(7/125);Imperforate anus/Anal stenosis(7/125); Anteriorly p…	Aggressiveness(3/7); ADHD(2/7); Anxiety(2/7); Gastroesophageal reflux(2/7); Constipation(2/7); Stereotyped movements(2/7); Social phobia(1/7); Sleeping disorder(1/7); Kyphosis(1/7); Inguinal hernia(1/7); Deformed hand and feet(1/7); Recurrent respiratory infections(1/7); Hypospadias(1/7)	ADHD(6/26); Deformed hand and feet(6/27); Constipation(6/26); Scoliosis/Kyphosis(5/27); Sleeping disorder(4/26); Congenital left hip dysplasia(2/27); Aggressiveness(1/26); Precocious puberty(1/21); Isolated IgA deficiency(1/26); Recurrent otitis(1/26); Neutropenia(1/26); Hypocalcaemia(1/26); Hypothyroidism(1/26); Cryptorchidism(1/27); Stereotyped use of speech(1/26); Sensorial hyper-reactivity(1/…	Deformed hand and feet(30/75); Aggressiveness(15/75); Oral-motor dysfunction(10/92); Cryptorchidism(4/75); Hirsutism(4/75); Scoliosis/kyphoscoliosis/lordosis(4/75); Stereotypic movements(3/75); Ectopic/Anteriorly positioned anus(3/75); Sleeping disorder(3/75); Recurrent respiratory infections(3/75); Umbilical hernia(3/75); Macroglossia(2/75); Pectus excavatum(2/75); Overweight(2/75); Gastroesofag…	ADHD(7/16); Deformed hand and feet(6/16); Oral-motor dysfunction(5/16); Reflux(5/16); Anxiety(2/16); Sleeping disorder(2/16); Episodic vomiting(2/16); Congenital pyloric stenosis(1/16); Anterior anus(1/16); Recto-perianal fistula(1/16); Cryptorchidism(2/16); Rectal mucosal prolapse(1/16); Stereotypic movements(1/16); Anemia(1/16); Multicystic dysplastic kidney(1/16); Hyperactivity(1/16); Scoliosi…	Deformed hand and feet(9/17); Impulsive(3/17); Abnormal behaviors(3/17); Small/retractile testes(2); Constipation(2/17); Skin pigmentations(1/17); Recurrent upper airway infections(1/17); Night blindness(1/17); Lymphedema(1/17); Hyperproteinorrachia(1/17); Pica(1/17); Scoliosis(1/17); Sleeping disorder(1/17); Daily meltdowns(1/17); Stereotypic movements(1/17); ADHD(1/17); Food obsession(1/17); Hi…
References (PMID, or DOI if PMID not available)	39578696; 36001086	20950787; 26004231; 36508181; 33756211; 30345598	25446406; 25363768	Conference abstract: https://doi.org/10.1016/j.gimo.2023.100162 *The number of patients exhibiting each clinical manifestation is not provided in this conference abstract and is instead indicated as positive (+).	40081376; 40254158; 25363768	21868677; 25845469; 27311965; 30847200; 36824420; 39144687; 27457812; 31164858; 32637629; 25363768	19290556; 25792360; 25527630; 30800049; 32816121; 31602195; 32324310	33443317; 37517035; 39296199	24039113; 26338144; 27286923; 31098807; 33244165; 32174975; 34573309; 34670449; 36271811; 35690084; 36894399; 39215511; 18973276; 17369503; 17334363; 27081531; 28794916; 28369444; 18805826; 31536828; 33244166; 34079076; 27500536; https://doi.org/10.1016/j.genrep.2024.102005	31155615; 35920825; 25363768	29740699; 36087421; 38528425; 38745205; 38854223; 33258286; 25363768; 33931951; 30315573; 28263302; https://doi.org/10.21203/rs.3.rs-910435/v1; https://doi.org/10.1212/WNL.98.18_supplement.809	23403903; 25712080; 29511999; 33930262; 35198885; 37512036; 39257968; 34654706; 39181712; 28645799; 25363768; 34713510	30905399; 38193604; 33067521	20563892; 33568421; 32330417; 33495529; 33134521
Abbreviation
AR: autosomal recessive
XL: X-linked
AD: autosomal dominant
N/A: not applicable
NR: Not reported
ALL: acute lymphoblastic leukemia
ADHD: Attention-deficit hyperactivity disorder
CMT: Charcot-Marie-Tooth
HC: Head circumference
WM: White matter
